# Supplementary material for: miR-27a-5p, miR-21-5p, miR-1246 and miR-4508: a candidate microRNA signature in the protection and regulation of viral infection in mild COVID-19
Source: Mol Med. 2025 Mar 15;31:102. doi: 10.1186/s10020-025-01154-0 (PMC11910857; doi:10.1186/s10020-025-01154-0)
Supplement: Supplementary file 4 — Supplementary Material 4 [file 10020_2025_1154_MOESM4_ESM.xlsx]

## Sheet: COVID-19 vs. Control (Serum)
Name	Identifier	Max group mean	Log₂ fold change	Fold change	P-value	FDR p-value	Bonferroni
hsa-miR-1275	URS000009EA8F_9606	28.5	-4.6974	-25.9453	9.97671e-11	5.21782e-08	1.22015e-07
hsa-miR-485-3p	URS000006372A_9606	249.5	3.7676	13.6195	8.22764e-10	2.15153e-07	1.00624e-06
hsa-miR-12136	URS0000D53EF0_9606	22	-3.0515	-8.29072	4.20291e-07	7.32708e-05	0.000514016
hsa-miR-1246	URS000028C188_9606	676	-2.84211	-7.17067	1.09696e-06	0.000143427	0.00134158
hsa-miR-27a-5p	URS00001B341F_9606	39.75	-2.96644	-7.81603	1.16085e-05	0.00121425	0.0141972
hsa-miR-143-5p	URS00003E93AB_9606	32	3.23331	9.4042	2.06817e-05	0.00180276	0.0252938
hsa-miR-4306	URS00006097A6_9606	44.5	-2.75086	-6.73119	2.68067e-05	0.00200285	0.0327846
hsa-miR-548b-5p	URS000059E19C_9606	9.25	-3.15174	-8.88724	4.16163e-05	0.00252935	0.0508968
hsa-miR-3960	URS00003783AB_9606	20	-3.10286	-8.5912	4.35262e-05	0.00252935	0.0532325
hsa-miR-423-5p	URS00001C8A86_9606	16188	-1.64181	-3.12056	6.43564e-05	0.0031052	0.0787079
hsa-miR-132-5p	URS0000028BB8_9606	10	-3.5527	-11.7347	6.53102e-05	0.0031052	0.0798743
hsa-miR-224-5p	URS0000D55DFB_9606	445	2.26169	4.79552	7.93399e-05	0.0034579	0.0970327
hsa-miR-4508	URS00004E78D3_9606	595.75	-2.31488	-4.97562	9.49526e-05	0.00382002	0.116127
hsa-miR-133a-3p	URS00004C9052_9606	95.25	2.07321	4.20822	0.000121121	0.00452473	0.148131
hsa-miR-33a-5p	URS0000483184_9606	23.5	2.85397	7.22989	0.000177874	0.00616341	0.21754
hsa-miR-4433b-5p	URS000075A912_9606	304.75	2.63467	6.21032	0.000188556	0.00616341	0.230603
hsa-miR-369-5p	URS00002A71AD_9606	74.25	2.45734	5.49205	0.000267445	0.00793949	0.327085
hsa-miR-629-5p	URS00002F3336_9606	857.75	-1.70366	-3.25726	0.000273252	0.00793949	0.334187
hsa-miR-651-5p	URS000049FAE8_9606	19.25	-1.79549	-3.47134	0.000445263	0.01215	0.544557
hsa-miR-4732-5p	URS0000240326_9606	400.5	-1.95517	-3.87761	0.000464628	0.01215	0.568241
hsa-miR-4669	URS00001062A2_9606	8	-3.67048	-12.7328	0.000502142	0.0125057	0.61412
hsa-miR-493-3p	URS00005E7CB2_9606	56.5	2.91712	7.55335	0.000638946	0.0151895	0.78143
hsa-miR-127-3p	URS00001E3DAA_9606	491.25	2.226	4.67836	0.00077028	0.0175155	0.942053
hsa-miR-125a-3p	URS00001F0C23_9606	17.5	-2.03676	-4.10324	0.000804715	0.0175361	0.984166
hsa-miR-487b-3p	URS000015B295_9606	55.5	2.53114	5.78028	0.000862701	0.0179055	1
hsa-miR-548e-5p	URS000077B07D_9606	12.75	-1.93067	-3.81231	0.000890139	0.0179055	1
hsa-miR-411-5p	URS00000C5BAA_9606	72.5	2.11972	4.34609	0.00121705	0.0235748	1
hsa-miR-1908-5p	URS00002373FD_9606	36.25	2.20286	4.6039	0.00131091	0.0244859	1
hsa-miR-101-3p	URS00001230A0_9606	14083.2	-1.65338	-3.1457	0.00137125	0.0247298	1
hsa-miR-3605-5p	URS000018C677_9606	13.25	-1.78981	-3.4577	0.0015583	0.0271664	1
hsa-miR-589-5p	URS00004214BB_9606	150.5	-1.70256	-3.25477	0.00164741	0.0277933	1
hsa-miR-144-3p	URS000037C5A8_9606	1167.25	-1.8965	-3.72309	0.00193803	0.0315422	1
hsa-miR-9-3p	URS00003496BE_9606	6.75	-2.28264	-4.86569	0.00200351	0.0315422	1
hsa-miR-320a-3p	URS00003CF1AD_9606	3736.5	-1.33203	-2.51757	0.00205055	0.0315422	1
hsa-miR-370-3p	URS00004900F1_9606	241.25	2.23017	4.69188	0.00222359	0.0329954	1
hsa-miR-885-3p	URS00003F4546_9606	15.25	2.24329	4.73476	0.00227119	0.0329954	1
hsa-miR-409-5p	URS0000081E1F_9606	14.25	2.91106	7.52168	0.00233666	0.033029	1
hsa-miR-409-3p	URS00002915C8_9606	1489	1.95073	3.86571	0.00257477	0.0354369	1
hsa-miR-203a-3p	URS00004DA9DB_9606	970.25	-1.60243	-3.03655	0.00299052	0.0401036	1
hsa-miR-382-3p	URS000013E79D_9606	16.5	2.2613	4.79423	0.00321336	0.0420146	1
hsa-miR-181a-5p	URS00003DA300_9606	560.25	-1.40364	-2.64568	0.00409427	0.0522269	1
hsa-miR-4497	URS00000A2C49_9606	8.5	-1.57888	-2.98738	0.00455088	0.0554876	1
hsa-miR-3679-5p	URS00000D0BB4_9606	16.25	-1.55171	-2.93165	0.00463522	0.0554876	1
hsa-miR-323b-3p	URS00003538C1_9606	141.25	1.65517	3.1496	0.00466818	0.0554876	1
hsa-miR-208b-3p	URS000034979B_9606	3	-2.87455	-7.33372	0.00536176	0.0623155	1
hsa-miR-504-5p	URS00005CC20C_9606	11.5	2.68348	6.42405	0.00550659	0.0626076	1
hsa-miR-1271-5p	URS00001F61BA_9606	10.5	2.69234	6.46359	0.00583757	0.0649558	1
hsa-miR-654-3p	URS00002F40E9_9606	426.75	1.89254	3.71287	0.00596153	0.0649558	1
hsa-miR-140-5p	URS000026261D_9606	141.25	1.29136	2.44758	0.00650909	0.0694746	1
hsa-miR-134-5p	URS0000272A92_9606	563.5	1.70544	3.26128	0.0066547	0.0696082	1
hsa-miR-381-3p	URS00001FFA8C_9606	122.25	1.88946	3.70496	0.00725888	0.0744391	1
hsa-miR-136-3p	URS0000204177_9606	25.25	1.95493	3.87697	0.00761311	0.0765703	1
hsa-miR-744-5p	URS00002ED61F_9606	952.25	1.28774	2.44144	0.00808919	0.0786902	1
hsa-miR-92a-3p	URS00003768C5_9606	22859	-1.21644	-2.32373	0.0081248	0.0786902	1
hsa-miR-377-3p	URS000007F792_9606	8.75	3.57877	11.9486	0.00882145	0.0837217	1
hsa-miR-11401	URS0000D56AF1_9606	7.25	-2.81028	-7.01419	0.00896447	0.0837217	1
hsa-miR-1307-3p	URS00004B1671_9606	671.5	1.27658	2.42264	0.00926889	0.0837701	1
hsa-miR-1294	URS00001C85C7_9606	60.75	-1.62484	-3.08408	0.00928999	0.0837701	1
hsa-miR-486-5p	URS00004BF1DC_9606	130466	-1.45697	-2.74531	0.0095383	0.084384	1
hsa-miR-3150b-3p	URS0000383DF4_9606	8.75	-1.41692	-2.67014	0.00975263	0.084384	1
hsa-miR-382-5p	URS000035E174_9606	1177	1.69777	3.244	0.00984212	0.084384	1
hsa-miR-483-5p	URS000003575B_9606	212	-1.4348	-2.70344	0.0100117	0.0844534	1
hsa-miR-185-5p	URS00004176D4_9606	8300.5	-1.33229	-2.51802	0.0102158	0.0848077	1
hsa-miR-4516	URS00000BF7F9_9606	202.5	-1.35269	-2.55388	0.010735	0.0877248	1
hsa-miR-320d	URS0000010C72_9606	92	-1.37002	-2.58474	0.0114274	0.0919467	1
hsa-miR-320b	URS000058BF17_9606	56.5	-1.19722	-2.29297	0.0120846	0.095761	1
hsa-miR-146b-5p	URS000075DF95_9606	689.25	1.20606	2.30706	0.0128554	0.0989719	1
hsa-miR-221-3p	URS0000170CF4_9606	2303.5	1.07339	2.10437	0.0129101	0.0989719	1
hsa-miR-378i	URS0000480E22_9606	15.5	-1.30643	-2.47329	0.0130575	0.0989719	1
hsa-miR-485-5p	URS00001935FA_9606	38.75	1.76597	3.40102	0.0165379	0.121846	1
hsa-miR-337-5p	URS0000306C70_9606	32.5	1.75978	3.38647	0.0165413	0.121846	1
hsa-miR-205-5p	URS0000446722_9606	222.5	-1.22447	-2.33669	0.0177069	0.126542	1
hsa-miR-320c	URS0000010D30_9606	198	-1.17527	-2.25836	0.0178698	0.126542	1
hsa-miR-376a-3p	URS000041E11D_9606	82	1.47819	2.78599	0.0179046	0.126542	1
hsa-miR-378a-3p	URS00000451A1_9606	319.5	-1.07978	-2.11371	0.0188267	0.128981	1
hsa-miR-503-5p	URS00000F6E49_9606	129.75	-1.35162	-2.55198	0.0188813	0.128981	1
hsa-miR-493-5p	URS0000077AED_9606	29.25	1.7373	3.3341	0.0189895	0.128981	1
hsa-miR-432-5p	URS00001C406A_9606	1068.25	1.64902	3.1362	0.019977	0.133948	1
hsa-miR-431-5p	URS000043908D_9606	283.25	1.71579	3.28477	0.0210503	0.137012	1
hsa-miR-551a	URS00002E99CB_9606	14.5	-1.7108	-3.27342	0.0211381	0.137012	1
hsa-miR-4714-3p	URS0000439509_9606	3.75	-1.7134	-3.27932	0.0212198	0.137012	1
hsa-miR-1301-3p	URS00000FC8EB_9606	97.5	1.38052	2.60363	0.021849	0.139354	1
hsa-miR-335-3p	URS00005092C2_9606	25.75	1.55857	2.94562	0.0223571	0.140877	1
hsa-miR-491-5p	URS00001919B0_9606	30.25	1.33802	2.52804	0.0233025	0.145086	1
hsa-miR-100-5p	URS000040D674_9606	39.75	-1.1738	-2.25605	0.0237562	0.145982	1
hsa-miR-154-5p	URS000008931A_9606	26.5	1.53027	2.88839	0.024018	0.145982	1
hsa-miR-142-5p	URS00001E0AEA_9606	7528.25	1.01911	2.02667	0.0242838	0.145982	1
hsa-miR-494-3p	URS0000535FDD_9606	90.75	1.55372	2.93573	0.0269543	0.158417	1
hsa-miR-6805-5p	URS000075CC09_9606	3.25	-1.94107	-3.8399	0.0270175	0.158417	1
hsa-miR-379-5p	URS000060A1F4_9606	172.5	1.49824	2.82498	0.027261	0.158417	1
hsa-miR-1-3p	URS00001DC04F_9606	123.25	1.11991	2.17334	0.0283671	0.162054	1
hsa-miR-4433b-3p	URS000075CAA8_9606	27.5	1.45804	2.74735	0.0285066	0.162054	1
hsa-miR-196a-5p	URS00000DA6A7_9606	4.75	-1.99029	-3.97315	0.0295814	0.166356	1
hsa-miR-3913-5p	URS000042A173_9606	5	-1.69601	-3.24003	0.0315105	0.175319	1
hsa-miR-1296-5p	URS000002103A_9606	14.5	1.33018	2.51433	0.0327779	0.180451	1
hsa-miR-1303	URS000032FC1A_9606	3.75	-1.57102	-2.97116	0.0334419	0.181353	1
hsa-miR-483-3p	URS00000EA063_9606	43.5	1.68187	3.20844	0.0340719	0.181353	1
hsa-miR-548n	URS00000AD02D_9606	4.25	-1.6005	-3.03248	0.034239	0.181353	1
hsa-miR-376c-3p	URS00005E651E_9606	42.5	1.58251	2.99491	0.0343867	0.181353	1
hsa-miR-148a-3p	URS00003BBF48_9606	7312.5	-0.834123	-1.78277	0.0346755	0.181353	1
hsa-miR-144-5p	URS00002E92A8_9606	497	-1.08206	-2.11705	0.0368427	0.19078	1
hsa-miR-642a-5p	URS00000F2C33_9606	7.25	2.08456	4.24147	0.0373697	0.191611	1
hsa-miR-3120-3p	URS0000136174_9606	7.5	1.76466	3.39794	0.0399592	0.201763	1
hsa-miR-331-3p	URS00003DDE27_9606	29.75	1.1628	2.23892	0.0401212	0.201763	1
hsa-miR-424-5p	URS00000F0F49_9606	169.5	-1.02112	-2.02949	0.0408967	0.201847	1
hsa-let-7d-3p	URS000028D142_9606	664.5	-0.913422	-1.88351	0.0409528	0.201847	1
hsa-miR-369-3p	URS0000442B0D_9606	25.25	1.4943	2.81727	0.0412956	0.201847	1
hsa-miR-501-3p	URS00000EEE35_9606	116	-1.10542	-2.15161	0.0439467	0.210335	1
hsa-let-7b-3p	URS00005918D5_9606	23.75	-1.12091	-2.17484	0.0441913	0.210335	1
hsa-miR-4286	URS0000353492_9606	57	1.30182	2.4654	0.0444294	0.210335	1
hsa-miR-664a-3p	URS000029AE45_9606	7	2.00156	4.00433	0.044641	0.210335	1
hsa-miR-543	URS000019F055_9606	5.5	2.17291	4.50931	0.0466684	0.217925	1
hsa-miR-539-3p	URS000039607D_9606	5.5	2.1633	4.47938	0.0482819	0.223227	1
hsa-miR-323a-3p	URS00003CCAB4_9606	38.25	1.50303	2.83438	0.0495528	0.223227	1
hsa-miR-10a-3p	URS00002F4762_9606	7.25	-1.02445	-2.03419	0.049609	0.223227	1
hsa-miR-627-5p	URS000040FA88_9606	13	-1.11295	-2.16288	0.0496611	0.223227	1
hsa-miR-3688-3p	URS000032B492_9606	16.75	-1.28532	-2.43736	0.0502942	0.223227	1
hsa-miR-3614-5p	URS00003D4175_9606	23.25	1.46707	2.7646	0.0503647	0.223227	1
hsa-miR-3150a-3p	URS000014F13C_9606	2.75	-1.61773	-3.06892	0.0510134	0.224202	1
hsa-miR-376b-3p	URS00003AD231_9606	6	2.16598	4.48771	0.0521268	0.22688	1
hsa-miR-412-5p	URS0000321A1A_9606	4.75	2.67709	6.39564	0.0524905	0.22688	1
hsa-miR-1185-1-3p	URS000016E46F_9606	8	1.73119	3.32002	0.0533476	0.228695	1
hsa-miR-92b-5p	URS00001A7F58_9606	17.25	-1.16886	-2.24834	0.0543658	0.231165	1
hsa-miR-1306-5p	URS0000500449_9606	64	1.11822	2.17079	0.0556174	0.23458	1
hsa-miR-431-3p	URS0000086A4D_9606	6.25	1.8794	3.67923	0.0563363	0.235711	1
hsa-miR-11400	URS0000D557C8_9606	94.25	1.10396	2.14944	0.0568878	0.236129	1
hsa-miR-191-3p	URS00002B2B5C_9606	50.5	1.11047	2.15915	0.0581004	0.238849	1
hsa-miR-889-3p	URS000045B99E_9606	26	1.50485	2.83795	0.0584563	0.238849	1
hsa-miR-1255a	URS00003CC709_9606	4	2.53259	5.78608	0.0596769	0.241946	1
hsa-miR-548ad-5p	URS000077CDCE_9606	37.25	-1.09814	-2.14078	0.0617319	0.247001	1
hsa-miR-324-5p	URS000075BEBE_9606	312	-1.03124	-2.04378	0.0618682	0.247001	1
hsa-miR-3615	URS000011166D_9606	848.25	-0.881829	-1.84271	0.0632022	0.249742	1
hsa-miR-1304-3p	URS000050FB05_9606	40.75	-0.93495	-1.91182	0.0637753	0.249742	1
hsa-miR-1290	URS000043F369_9606	62	-0.985469	-1.97996	0.0639874	0.249742	1
hsa-let-7a-3p	URS000004F5D8_9606	20.25	-1.0319	-2.04472	0.0662288	0.255464	1
hsa-miR-1180-3p	URS0000079D48_9606	62	-1.06275	-2.08891	0.066884	0.255464	1
hsa-miR-3127-5p	URS0000170D8B_9606	4.25	-1.28507	-2.43694	0.0673538	0.255464	1
hsa-miR-4443	URS00004D84DB_9606	11.5	-1.07217	-2.10259	0.0674073	0.255464	1
hsa-miR-339-5p	URS000003FD55_9606	849.25	0.906523	1.87452	0.0689776	0.259534	1
hsa-miR-4662a-5p	URS00005140D0_9606	12.5	1.15867	2.23251	0.0714472	0.266907	1
hsa-miR-5010-3p	URS000025C0E1_9606	4.25	-1.56816	-2.96526	0.0731983	0.269619	1
hsa-miR-548q	URS0000258D51_9606	4.5	-1.36574	-2.57708	0.0732043	0.269619	1
hsa-miR-130b-5p	URS000032A4F7_9606	22.5	1.1183	2.1709	0.0739255	0.270371	1
hsa-miR-3200-3p	URS0000381B86_9606	33.5	-1.37705	-2.59737	0.0750678	0.271344	1
hsa-miR-1843	URS0000D53CED_9606	36.5	-0.916393	-1.88739	0.0753913	0.271344	1
hsa-miR-574-3p	URS00001CF056_9606	214.75	0.942502	1.92186	0.0757893	0.271344	1
hsa-miR-136-5p	URS00004EAB18_9606	6.5	1.7719	3.41504	0.0762668	0.271344	1
hsa-miR-495-3p	URS000005A8ED_9606	4.5	1.92034	3.78511	0.0785134	0.274666	1
hsa-miR-146a-5p	URS000050B527_9606	15757.8	0.777793	1.71451	0.0788233	0.274666	1
hsa-miR-450b-5p	URS0000422A99_9606	40.75	-0.911292	-1.88073	0.0790515	0.274666	1
hsa-miR-3613-5p	URS0000045DBD_9606	137.25	-0.990249	-1.98653	0.0793013	0.274666	1
hsa-miR-484	URS0000597BED_9606	891.75	-0.907402	-1.87566	0.0802191	0.276017	1
hsa-miR-6852-5p	URS000075E060_9606	26.75	1.08712	2.1245	0.0807584	0.276057	1
hsa-miR-329-3p	URS00004C46CF_9606	24	1.38481	2.61137	0.0817844	0.277748	1
hsa-miR-3940-3p	URS000008B558_9606	5.5	-1.26261	-2.39929	0.084015	0.283483	1
hsa-miR-551b-3p	URS000008C563_9606	3.75	2.39454	5.2581	0.0854492	0.285629	1
hsa-miR-7977	URS000075A1F7_9606	8	1.38555	2.61272	0.0859633	0.285629	1
hsa-miR-199a-5p	URS0000554A4F_9606	132.75	0.929655	1.90482	0.0863989	0.285629	1
hsa-let-7f-1-3p	URS00002F8148_9606	3.75	-1.2124	-2.31724	0.0868356	0.285629	1
hsa-miR-365a-3p	URS00003E7283_9606	55.5	1.10211	2.14669	0.0894433	0.292368	1
hsa-miR-331-5p	URS00001597DC_9606	3.5	-1.27131	-2.41381	0.0902539	0.293185	1
hsa-miR-532-3p	URS00004B4B85_9606	157.5	-0.993281	-1.99071	0.0908186	0.293198	1
hsa-miR-181b-5p	URS0000605E00_9606	111.25	-0.86527	-1.82168	0.0914473	0.293417	1
hsa-miR-6877-5p	URS000075AAB7_9606	3.75	-1.25517	-2.38696	0.0936447	0.293747	1
hsa-miR-190b-5p	URS000075CB24_9606	77.25	0.84772	1.79965	0.0939365	0.293747	1
hsa-miR-3154	URS0000519450_9606	2.5	-1.46277	-2.75637	0.0942551	0.293747	1
hsa-miR-24-3p	URS000059273E_9606	3400.25	0.715098	1.64159	0.0950594	0.293747	1
hsa-miR-143-3p	URS00005C2A6D_9606	5233	0.707634	1.63312	0.0950899	0.293747	1
hsa-miR-223-3p	URS00000B7E30_9606	133714	0.840174	1.79027	0.0952628	0.293747	1
hsa-miR-184	URS0000543D82_9606	125.75	-1.25826	-2.39207	0.0954818	0.293747	1
hsa-miR-1270	URS00002E0524_9606	19.25	-1.11179	-2.16114	0.0984541	0.30112	1
hsa-miR-146b-3p	URS0000D52743_9606	26.75	0.910926	1.88025	0.0995457	0.302688	1
hsa-miR-499a-5p	URS00000C7662_9606	4	-1.19989	-2.29722	0.100837	0.304841	1
hsa-miR-451a	URS00002E857A_9606	16084.2	-0.913757	-1.88394	0.102658	0.308563	1
hsa-miR-92b-3p	URS000025576D_9606	43	-0.944326	-1.92429	0.103551	0.309471	1
hsa-miR-151a-3p	URS000016C318_9606	6339.5	0.674788	1.59636	0.104704	0.311138	1
hsa-miR-1284	URS00004959F4_9606	5.75	-1.02083	-2.02909	0.109274	0.322884	1
hsa-miR-4738-3p	URS0000299FE3_9606	4.5	-1.15631	-2.22886	0.111596	0.327506	1
hsa-miR-1976	URS000075BD0D_9606	27.5	-0.944426	-1.92442	0.112091	0.327506	1
hsa-miR-183-5p	URS0000528CBC_9606	425.5	-0.994119	-1.99186	0.113289	0.329166	1
hsa-miR-16-2-3p	URS00001E9CCB_9606	33.5	-1.11232	-2.16192	0.11411	0.329721	1
hsa-miR-1537-3p	URS000010F787_9606	2.75	-1.13753	-2.20003	0.115328	0.33141	1
hsa-miR-873-3p	URS000026C425_9606	3.25	-1.2709	-2.41312	0.120656	0.344826	1
hsa-miR-487b-5p	URS000075B2DC_9606	5.75	1.58342	2.9968	0.12176	0.346091	1
hsa-miR-3198	URS000012568D_9606	3.75	-1.10971	-2.15802	0.122519	0.346366	1
hsa-miR-548bc	URS0000D531E8_9606	2.75	-1.43355	-2.7011	0.124543	0.348565	1
hsa-miR-590-5p	URS00005CACA0_9606	4	1.82866	3.55206	0.12463	0.348565	1
hsa-miR-338-3p	URS00000254A6_9606	234	0.866824	1.82364	0.126235	0.351176	1
hsa-miR-7706	URS00005B08C1_9606	19.25	-0.882105	-1.84306	0.127388	0.352507	1
hsa-miR-29c-5p	URS0000497496_9606	49.75	-0.792476	-1.73204	0.128118	0.35266	1
hsa-miR-181b-3p	URS0000229622_9606	2.5	-1.45385	-2.73937	0.134111	0.367225	1
hsa-miR-4446-3p	URS000000EF0B_9606	15	1.0721	2.10249	0.135266	0.36846	1
hsa-miR-26a-1-3p	URS00000C0D3F_9606	18	0.947105	1.928	0.136001	0.368542	1
hsa-miR-139-3p	URS000023BE29_9606	157	0.903094	1.87007	0.138679	0.371983	1
hsa-miR-1343-3p	URS00000DA3DF_9606	5.25	1.26198	2.39824	0.138694	0.371983	1
hsa-miR-1260a	URS00000D0874_9606	30.75	0.854609	1.80827	0.13957	0.372423	1
hsa-miR-6859-5p	URS0000759D8E_9606	2.75	-1.00684	-2.0095	0.140648	0.373396	1
hsa-miR-27a-3p	URS00003B95DA_9606	1142.25	-0.62936	-1.54688	0.145071	0.383192	1
hsa-miR-4748	URS00001FA076_9606	2	-1.17742	-2.26172	0.147879	0.388647	1
hsa-miR-32-3p	URS00002FC5B0_9606	2	-1.17814	-2.26285	0.149408	0.390701	1
hsa-miR-335-5p	URS0000237AF9_9606	629.75	-0.671046	-1.59223	0.151421	0.393997	1
hsa-miR-660-5p	URS0000116A70_9606	672.75	-0.778677	-1.71556	0.156115	0.404199	1
hsa-let-7b-5p	URS0000324096_9606	31335.8	-0.641608	-1.56007	0.157051	0.40462	1
hsa-miR-148a-5p	URS00003E16E5_9606	4.5	-1.06687	-2.09488	0.158777	0.40706	1
hsa-miR-769-5p	URS00004E008F_9606	136	0.704292	1.62934	0.161444	0.409908	1
hsa-miR-15a-5p	URS00003D1AE3_9606	1410.25	-0.687393	-1.61037	0.161917	0.409908	1
hsa-miR-9-5p	URS00004208C5_9606	17.25	-0.832422	-1.78067	0.162239	0.409908	1
hsa-miR-26b-5p	URS0000316FA5_9606	11393.5	0.532273	1.44621	0.16426	0.413019	1
hsa-miR-3605-3p	URS00000A9FB9_9606	23.75	-0.807267	-1.74989	0.167996	0.420392	1
hsa-miR-188-5p	URS0000083D87_9606	2.75	-1.00683	-2.00949	0.170211	0.423908	1
hsa-miR-4772-3p	URS00005901AD_9606	31.25	-0.934259	-1.91091	0.173168	0.429226	1
hsa-miR-19a-3p	URS000006FDD4_9606	557	0.706083	1.63137	0.182363	0.449886	1
hsa-miR-6741-3p	URS000075D658_9606	9.25	1.14214	2.20709	0.183525	0.450628	1
hsa-miR-1229-3p	URS000075BB29_9606	4.5	1.31876	2.49452	0.187991	0.459435	1
hsa-miR-29a-3p	URS00002F4D78_9606	3484.25	0.594272	1.50971	0.18965	0.459473	1
hsa-miR-664b-5p	URS000042B108_9606	12.75	0.832275	1.78049	0.189763	0.459473	1
hsa-miR-141-3p	URS000003E1A9_9606	78.25	-0.734395	-1.6637	0.192011	0.462774	1
hsa-miR-421	URS00004505E4_9606	159	-0.732374	-1.66137	0.196647	0.471772	1
hsa-miR-642a-3p	URS00000E7139_9606	4.75	-0.86096	-1.81625	0.19898	0.472451	1
hsa-miR-106b-3p	URS0000384021_9606	884	-0.740717	-1.67101	0.199573	0.472451	1
hsa-miR-4668-5p	URS00000A17E7_9606	3.25	-0.899896	-1.86593	0.200508	0.472451	1
hsa-miR-182-5p	URS00001CC379_9606	672	-0.67793	-1.59984	0.20188	0.472451	1
hsa-miR-190a-5p	URS0000520927_9606	166.75	-0.684	-1.60659	0.202496	0.472451	1
hsa-miR-206	URS000034B6F5_9606	82.25	0.867646	1.82468	0.203179	0.472451	1
hsa-let-7i-3p	URS0000237CBD_9606	22.5	-0.721829	-1.64927	0.203443	0.472451	1
hsa-miR-6734-5p	URS000075E8C3_9606	10.5	-0.725547	-1.65353	0.204157	0.472451	1
hsa-miR-200a-3p	URS000008DA94_9606	48.25	-0.723918	-1.65166	0.20572	0.473971	1
hsa-miR-28-5p	URS00003E47B1_9606	7.75	1.03594	2.05045	0.210255	0.482295	1
hsa-miR-4665-5p	URS00000E9F44_9606	2.25	-1.00282	-2.00391	0.212797	0.485901	1
hsa-miR-101-5p	URS000017D10B_9606	6	-0.972629	-1.96241	0.214056	0.485901	1
hsa-miR-10b-5p	URS000058760A_9606	571.75	-0.628369	-1.54582	0.215628	0.485901	1
hsa-miR-128-1-5p	URS0000537082_9606	4.25	-0.839643	-1.78961	0.21647	0.485901	1
hsa-miR-221-5p	URS0000593537_9606	14.5	0.758574	1.69182	0.216767	0.485901	1
hsa-miR-542-5p	URS000050C722_9606	28.25	-0.687862	-1.61089	0.217401	0.485901	1
hsa-miR-215-5p	URS0000315B13_9606	20	-0.675758	-1.59744	0.225373	0.500255	1
hsa-miR-550a-3p	URS00001F14FE_9606	4.5	1.04683	2.06598	0.226352	0.500255	1
hsa-miR-3182	URS00002FAA8C_9606	5.75	-0.749587	-1.68131	0.227018	0.500255	1
hsa-miR-1260b	URS0000239117_9606	44.75	0.730739	1.65949	0.22765	0.500255	1
hsa-miR-3140-3p	URS000006B702_9606	2	-1.07205	-2.10242	0.228727	0.500519	1
hsa-miR-625-5p	URS00001F9866_9606	44.5	0.711786	1.63783	0.232034	0.504489	1
hsa-miR-30e-5p	URS00001DE669_9606	9757.75	0.507678	1.42176	0.23247	0.504489	1
hsa-miR-628-5p	URS00004B83FE_9606	14.25	0.752806	1.68507	0.23407	0.505862	1
hsa-miR-501-5p	URS00001E2DBC_9606	3	-1.23595	-2.35536	0.23616	0.506948	1
hsa-miR-130b-3p	URS00002C0FCB_9606	104.25	-0.631977	-1.54969	0.236511	0.506948	1
hsa-miR-185-3p	URS00002367FA_9606	98	0.619363	1.5362	0.242902	0.514304	1
hsa-miR-95-3p	URS00002E2DE7_9606	40.75	-0.6405	-1.55887	0.243021	0.514304	1
hsa-miR-3187-3p	URS00005E640C_9606	18.25	-0.703267	-1.62819	0.243829	0.514304	1
hsa-miR-127-5p	URS00000A33DB_9606	6	1.16283	2.23897	0.243876	0.514304	1
hsa-let-7i-5p	URS00004023EA_9606	19871.2	-0.544623	-1.45864	0.245811	0.516303	1
hsa-miR-375-3p	URS00000ED600_9606	104.5	0.606389	1.52244	0.248327	0.519501	1
hsa-miR-760	URS0000512C88_9606	39.25	0.785405	1.72358	0.251102	0.523212	1
hsa-miR-17-3p	URS00004636A3_9606	9	0.784054	1.72196	0.259252	0.53805	1
hsa-miR-5010-5p	URS00000ECE9C_9606	5.5	-0.814924	-1.75921	0.266664	0.551245	1
hsa-miR-7-5p	URS0000161522_9606	577.75	-0.677527	-1.5994	0.282403	0.577597	1
hsa-miR-20b-5p	URS00002B3783_9606	421	-0.673239	-1.59465	0.284507	0.577597	1
hsa-miR-126-5p	URS00001D69F6_9606	8879.5	0.416722	1.33489	0.285284	0.577597	1
hsa-miR-337-3p	URS0000564D66_9606	5.5	1.08955	2.12807	0.286419	0.577597	1
hsa-miR-500a-3p	URS00003F659E_9606	70.25	-0.544562	-1.45858	0.288256	0.577597	1
hsa-miR-570-3p	URS0000250A40_9606	3.75	-0.85955	-1.81447	0.288311	0.577597	1
hsa-miR-194-5p	URS000029C2DC_9606	716.25	-0.537643	-1.4516	0.2888	0.577597	1
hsa-miR-502-3p	URS0000601CC4_9606	42.5	-0.573817	-1.48846	0.289027	0.577597	1
hsa-miR-21-3p	URS000009262D_9606	28	0.577026	1.49177	0.289386	0.577597	1
hsa-miR-3195	URS000004DB7E_9606	5.75	-0.830128	-1.77784	0.290459	0.577597	1
hsa-miR-1299	URS00002F74F1_9606	13.25	-0.978082	-1.96984	0.291559	0.577597	1
hsa-miR-425-3p	URS000056B04E_9606	333.25	-0.506598	-1.4207	0.294658	0.580362	1
hsa-miR-361-3p	URS000031E6A1_9606	656	0.500704	1.4149	0.295175	0.580362	1
hsa-miR-106b-5p	URS00004449AE_9606	50.75	-0.596966	-1.51253	0.297751	0.583234	1
hsa-miR-30d-3p	URS00004B2A47_9606	10.75	0.634105	1.55197	0.30317	0.586233	1
hsa-miR-6764-5p	URS000075AAD9_9606	3.75	-0.702096	-1.62687	0.303738	0.586233	1
hsa-miR-19b-3p	URS000013D17D_9606	2146.5	0.550071	1.46416	0.304749	0.586233	1
hsa-let-7a-5p	URS0000416056_9606	36147.8	-0.42993	-1.34717	0.304932	0.586233	1
hsa-miR-186-5p	URS000040DCFF_9606	1666.5	-0.470136	-1.38524	0.305138	0.586233	1
hsa-miR-548e-3p	URS00000D2680_9606	5.5	-0.69523	-1.61914	0.306007	0.586233	1
hsa-miR-1273c	URS000058878F_9606	3.5	-0.861822	-1.81733	0.309552	0.587491	1
hsa-miR-26a-2-3p	URS000015D23B_9606	3.5	-0.675863	-1.59755	0.311446	0.587491	1
hsa-miR-548aq-3p	URS0000118224_9606	5.5	-0.704214	-1.62926	0.311911	0.587491	1
hsa-miR-15b-3p	URS000045A9D7_9606	227.75	-0.631248	-1.5489	0.312779	0.587491	1
hsa-miR-576-3p	URS000020CEC2_9606	5.5	-0.716297	-1.64296	0.313556	0.587491	1
hsa-miR-26a-5p	URS000019B0F7_9606	10488.8	0.378374	1.29988	0.314352	0.587491	1
hsa-miR-518b	URS00003676C9_9606	4.75	0.826457	1.77332	0.314527	0.587491	1
hsa-miR-486-3p	URS0000377E71_9606	107.75	0.536849	1.4508	0.3162	0.588515	1
hsa-miR-2110	URS0000279B6F_9606	64.75	-0.500467	-1.41467	0.319993	0.593462	1
hsa-miR-3074-5p	URS0000166778_9606	8	0.825798	1.77252	0.321438	0.593829	1
hsa-miR-301a-3p	URS00001C11BC_9606	102.75	0.536657	1.45061	0.322462	0.593829	1
hsa-miR-187-3p	URS00001EB9FC_9606	3.5	0.996816	1.99559	0.325127	0.59395	1
hsa-miR-330-3p	URS000007A060_9606	12	0.584836	1.49987	0.325922	0.59395	1
hsa-miR-3158-3p	URS000040D577_9606	6	0.879123	1.83926	0.326527	0.59395	1
hsa-miR-125b-5p	URS0000209905_9606	1109.5	-0.433515	-1.35052	0.32707	0.59395	1
hsa-miR-7976	URS000075B11C_9606	30.25	-0.708497	-1.6341	0.329292	0.595915	1
hsa-miR-204-3p	URS000059A01D_9606	2	-0.815659	-1.7601	0.331159	0.597228	1
hsa-miR-4492	URS000045ED38_9606	2.75	-0.831043	-1.77897	0.336443	0.604672	1
hsa-miR-146a-3p	URS00001EFBE3_9606	2.5	-0.990835	-1.98734	0.338735	0.606707	1
hsa-miR-1255b-5p	URS0000211070_9606	61.75	-0.635809	-1.55381	0.342907	0.610177	1
hsa-miR-18a-3p	URS00004131FE_9606	12	-0.697605	-1.62181	0.343276	0.610177	1
hsa-miR-6514-5p	URS000075B538_9606	4.5	-0.662633	-1.58297	0.344642	0.610177	1
hsa-miR-548j-5p	URS000008AA34_9606	40.75	-0.521024	-1.43497	0.345339	0.610177	1
hsa-miR-18a-5p	URS000035CC3E_9606	89	0.475052	1.38997	0.34747	0.611874	1
hsa-miR-7-1-3p	URS000028D811_9606	13.5	0.541868	1.45586	0.3533	0.620053	1
hsa-miR-671-3p	URS00002B7450_9606	35.25	0.529399	1.44333	0.358593	0.623328	1
hsa-miR-500a-5p	URS000039A052_9606	4.25	-0.766506	-1.70115	0.359057	0.623328	1
hsa-miR-29c-3p	URS0000272A3D_9606	2754.5	-0.370125	-1.29247	0.360148	0.623328	1
hsa-miR-197-5p	URS000020E2DD_9606	3.75	-0.701476	-1.62617	0.360923	0.623328	1
hsa-miR-10b-3p	URS00004AC389_9606	19.75	-0.481896	-1.39658	0.361125	0.623328	1
hsa-miR-196b-5p	URS0000611746_9606	161.75	-0.479817	-1.39457	0.370032	0.635415	1
hsa-miR-769-3p	URS00005F5472_9606	9.5	0.606797	1.52287	0.370557	0.635415	1
hsa-miR-1307-5p	URS00000EEF5F_9606	117	-0.443819	-1.3602	0.37423	0.639614	1
hsa-miR-4710	URS000023F008_9606	2	-0.838004	-1.78758	0.379085	0.645803	1
hsa-miR-28-3p	URS00001799A3_9606	1227.5	0.408961	1.32773	0.387191	0.65747	1
hsa-miR-424-3p	URS00002BCF86_9606	12.75	0.454835	1.37063	0.388725	0.657938	1
hsa-miR-223-5p	URS0000485CBB_9606	1309.5	0.40608	1.32508	0.392115	0.661536	1
hsa-miR-4488	URS0000419B5A_9606	4.25	-0.673075	-1.59447	0.395914	0.665797	1
hsa-miR-10399-5p	URS0000D4FABD_9606	3	0.926036	1.90005	0.398139	0.667394	1
hsa-miR-598-3p	URS000028FD1A_9606	65.25	0.451383	1.36735	0.403551	0.671449	1
hsa-miR-22-3p	URS0000096022_9606	1230	-0.424134	-1.34177	0.406437	0.671449	1
hsa-miR-30d-5p	URS000005CF5F_9606	15544.2	-0.352141	-1.27645	0.407099	0.671449	1
hsa-miR-6842-5p	URS000075A33B_9606	4.25	0.670761	1.59191	0.407633	0.671449	1
hsa-let-7g-3p	URS000029979D_9606	5	-0.618951	-1.53576	0.407651	0.671449	1
hsa-miR-340-3p	URS000048521E_9606	9.75	0.531917	1.44585	0.408262	0.671449	1
hsa-miR-150-3p	URS00005EAAAD_9606	15	-0.511839	-1.42587	0.410937	0.673731	1
hsa-miR-199b-5p	URS0000029EBD_9606	182.5	-0.47062	-1.38571	0.420205	0.684478	1
hsa-miR-145-5p	URS0000527F89_9606	221	0.487571	1.40208	0.42064	0.684478	1
hsa-miR-590-3p	URS0000272039_9606	43	0.472744	1.38775	0.421514	0.684478	1
hsa-miR-142-3p	URS00002620A7_9606	9474.5	0.377888	1.29944	0.423944	0.684478	1
hsa-miR-7850-5p	URS0000759D67_9606	3.75	-0.581185	-1.49608	0.424885	0.684478	1
hsa-miR-140-3p	URS00000821E0_9606	2476.75	-0.429111	-1.3464	0.426593	0.684478	1
hsa-miR-10a-5p	URS000016D2D4_9606	550.5	-0.424953	-1.34253	0.427245	0.684478	1
hsa-miR-3173-5p	URS00004216E6_9606	18.5	0.525355	1.43929	0.429151	0.684478	1
hsa-miR-4645-3p	URS0000212118_9606	3.25	0.840858	1.79112	0.429271	0.684478	1
hsa-miR-345-5p	URS000005D4F5_9606	217	0.448197	1.36433	0.431215	0.685487	1
hsa-miR-664a-5p	URS0000259AE4_9606	156.75	-0.412167	-1.33068	0.434314	0.687712	1
hsa-miR-98-5p	URS00004E0808_9606	324.25	0.380817	1.30208	0.435244	0.687712	1
hsa-miR-6721-5p	URS000075E1DC_9606	3.25	0.74881	1.68041	0.443377	0.697095	1
hsa-miR-652-3p	URS0000013DD8_9606	76.5	-0.365446	-1.28828	0.443848	0.697095	1
hsa-miR-99a-5p	URS0000157026_9606	121.5	-0.424596	-1.3422	0.450282	0.702353	1
hsa-miR-636	URS000075A79D_9606	7.5	0.582803	1.49776	0.450977	0.702353	1
hsa-miR-6780a-5p	URS000075E96A_9606	4	-0.6416	-1.56006	0.452003	0.702353	1
hsa-miR-3613-3p	URS00004EAE33_9606	6.5	0.592094	1.50743	0.452568	0.702353	1
hsa-miR-3928-3p	URS000057FDB8_9606	11.5	-0.461417	-1.37689	0.454629	0.703465	1
hsa-miR-10527-5p	URS0000D5310C_9606	12.75	-0.49146	-1.40587	0.461455	0.71192	1
hsa-miR-6503-3p	URS000075BDA3_9606	4	0.586992	1.50211	0.464348	0.712887	1
hsa-miR-548l	URS0000260A3A_9606	4.5	-0.542808	-1.45681	0.464808	0.712887	1
hsa-miR-25-5p	URS00001A9746_9606	44	0.3841	1.30505	0.475193	0.726685	1
hsa-miR-548a-3p	URS000038037E_9606	8	-0.425442	-1.34298	0.478123	0.727814	1
hsa-miR-34a-5p	URS000030BD69_9606	105.25	0.363932	1.28693	0.478715	0.727814	1
hsa-miR-5001-3p	URS0000483D37_9606	4	-0.522777	-1.43672	0.481355	0.729707	1
hsa-miR-1292-5p	URS00005586D0_9606	4	0.587624	1.50277	0.483462	0.730418	1
hsa-miR-197-3p	URS000061E740_9606	348.25	0.35323	1.27742	0.486964	0.730418	1
hsa-miR-450a-1-3p	URS000040BEF4_9606	5.25	0.51292	1.42694	0.48857	0.730418	1
hsa-miR-574-5p	URS000057466C_9606	11	-0.383061	-1.30411	0.488854	0.730418	1
hsa-miR-191-5p	URS00005C2E31_9606	21090.8	0.296147	1.22786	0.490001	0.730418	1
hsa-miR-454-3p	URS00004F77ED_9606	352	-0.321414	-1.24955	0.490204	0.730418	1
hsa-miR-148b-5p	URS00005A7A84_9606	23	0.356073	1.27994	0.495617	0.736386	1
hsa-miR-181c-3p	URS0000244A71_9606	21	0.403101	1.32235	0.498807	0.736778	1
hsa-miR-32-5p	URS00004C47FB_9606	218.75	-0.395727	-1.31561	0.499302	0.736778	1
hsa-let-7d-5p	URS00000A07C1_9606	2266	-0.320639	-1.24888	0.500108	0.736778	1
hsa-miR-30a-5p	URS000043D1A9_9606	995.5	0.311186	1.24073	0.505059	0.738953	1
hsa-miR-125b-2-3p	URS00001925C1_9606	4	0.574846	1.48952	0.505425	0.738953	1
hsa-miR-4742-3p	URS00000C48FA_9606	2.5	-0.613978	-1.53047	0.505995	0.738953	1
hsa-miR-454-5p	URS000031602A_9606	26.5	-0.393777	-1.31383	0.50756	0.738953	1
hsa-miR-579-3p	URS00001B0D1E_9606	2.25	-0.690073	-1.61336	0.508648	0.738953	1
hsa-miR-671-5p	URS00002FB368_9606	40	-0.380071	-1.30141	0.512375	0.741124	1
hsa-miR-548c-5p	URS00002C02E4_9606	10.5	-0.34833	-1.27309	0.514186	0.741124	1
hsa-miR-324-3p	URS0000D50706_9606	72	-0.324635	-1.25235	0.514394	0.741124	1
hsa-miR-126-3p	URS00001F1DA8_9606	42515.2	0.288364	1.22125	0.518018	0.744296	1
hsa-miR-664b-3p	URS000057B50A_9606	3.25	0.59455	1.51	0.522036	0.748013	1
hsa-miR-296-5p	URS00001C3AC1_9606	20	0.411006	1.32961	0.52357	0.748161	1
hsa-miR-1468-5p	URS00002ECEE4_9606	8.25	0.429082	1.34638	0.526242	0.748584	1
hsa-miR-30a-3p	URS0000065D58_9606	72.75	-0.326484	-1.25395	0.526728	0.748584	1
hsa-miR-616-3p	URS00005E3F32_9606	3.25	0.594417	1.50986	0.540312	0.765232	1
hsa-let-7g-5p	URS00004AFF8D_9606	4090.5	-0.249778	-1.18902	0.541369	0.765232	1
hsa-miR-6873-3p	URS0000759B8E_9606	3	0.640025	1.55836	0.54484	0.768063	1
hsa-let-7f-5p	URS00003B7674_9606	20586.5	-0.246283	-1.18615	0.554803	0.780005	1
hsa-miR-1297	URS00004AF715_9606	3.25	-0.464834	-1.38016	0.55851	0.782016	1
hsa-miR-151a-5p	URS00005F8E5B_9606	180.25	0.307951	1.23795	0.559224	0.782016	1
hsa-let-7c-5p	URS000050DE77_9606	631.25	-0.277504	-1.2121	0.561909	0.78317	1
hsa-miR-342-3p	URS0000148B91_9606	4410.75	0.233925	1.17603	0.565646	0.78317	1
hsa-miR-199a-3p	URS00003F2D94_9606	8229.25	0.238931	1.18012	0.56811	0.78317	1
hsa-miR-1306-3p	URS000041E780_9606	3	-0.445731	-1.362	0.569791	0.78317	1
hsa-miR-20a-5p	URS0000574A2C_9606	1260.25	-0.328709	-1.25589	0.57003	0.78317	1
hsa-miR-98-3p	URS0000122ED0_9606	4.25	0.42659	1.34405	0.570134	0.78317	1
hsa-miR-15b-5p	URS00004AD914_9606	1100	0.292031	1.22436	0.570531	0.78317	1
hsa-miR-22-5p	URS0000142DC3_9606	9.75	0.329335	1.25643	0.574486	0.786534	1
hsa-miR-135a-5p	URS00000DF6D0_9606	2.25	-0.447713	-1.36388	0.580449	0.791823	1
hsa-miR-15a-3p	URS00001C94E0_9606	2.25	-0.44809	-1.36423	0.581494	0.791823	1
hsa-miR-5009-5p	URS0000482389_9606	2.25	-0.448083	-1.36423	0.582891	0.791823	1
hsa-miR-362-5p	URS0000085F64_9606	5.25	-0.379052	-1.30049	0.584513	0.79197	1
hsa-miR-3157-5p	URS00000D5FFC_9606	4.75	-0.450328	-1.36635	0.588749	0.795072	1
hsa-miR-7704	URS000028F729_9606	9.5	0.356422	1.28025	0.591104	0.795072	1
hsa-miR-200b-5p	URS000012A1DD_9606	2.25	-0.482851	-1.3975	0.591364	0.795072	1
hsa-miR-30e-3p	URS00004DC6A5_9606	295	0.260302	1.19773	0.59457	0.797333	1
hsa-miR-23b-3p	URS00004E57E7_9606	322.5	0.285476	1.21881	0.59745	0.79864	1
hsa-miR-340-5p	URS0000007FBA_9606	255.5	-0.25713	-1.1951	0.598598	0.79864	1
hsa-miR-3124-5p	URS000018CD09_9606	3.5	-0.389047	-1.30953	0.607762	0.808802	1
hsa-miR-30c-1-3p	URS0000237FB8_9606	4.75	0.373196	1.29522	0.612745	0.813364	1
hsa-miR-4511	URS000075E8E6_9606	5.25	-0.377083	-1.29871	0.618832	0.819365	1
hsa-miR-610	URS00004DC583_9606	2	-0.526408	-1.44034	0.62193	0.821388	1
hsa-miR-1273h-5p	URS000075DA61_9606	3.5	0.40126	1.32066	0.631768	0.831037	1
hsa-miR-4785	URS0000266339_9606	4.5	0.380113	1.30144	0.632414	0.831037	1
hsa-miR-210-3p	URS000055128B_9606	64.5	-0.282458	-1.21627	0.634661	0.831899	1
hsa-miR-6741-5p	URS000075A522_9606	4.75	-0.368754	-1.29124	0.637013	0.832895	1
hsa-miR-222-3p	URS00002C6949_9606	169	0.234824	1.17676	0.649204	0.846718	1
hsa-miR-2115-3p	URS000075A638_9606	6	0.378411	1.29991	0.65612	0.853608	1
hsa-miR-874-5p	URS000073891E_9606	3.25	-0.338066	-1.26406	0.664223	0.862007	1
hsa-miR-192-5p	URS0000155642_9606	1220	0.214405	1.16023	0.670419	0.862738	1
hsa-miR-542-3p	URS00004F859B_9606	75.5	-0.203708	-1.15165	0.674421	0.862738	1
hsa-miR-548au-5p	URS000075CAF3_9606	4	-0.333943	-1.26045	0.674637	0.862738	1
hsa-miR-6747-3p	URS000075B922_9606	7	0.295913	1.22766	0.675315	0.862738	1
hsa-miR-23b-5p	URS000055BB1F_9606	11	0.232111	1.17455	0.675352	0.862738	1
hsa-miR-1287-5p	URS00004C5774_9606	30.75	-0.265943	-1.20242	0.677054	0.862738	1
hsa-miR-374a-5p	URS000029E173_9606	151.75	-0.225774	-1.1694	0.678402	0.862738	1
hsa-miR-877-5p	URS00005240FD_9606	3.75	-0.302397	-1.23319	0.678653	0.862738	1
hsa-miR-328-3p	URS00005FDE70_9606	513.25	0.224422	1.16831	0.679633	0.862738	1
hsa-miR-155-5p	URS0000D54CAD_9606	296.75	-0.215497	-1.1611	0.68139	0.862874	1
hsa-miR-103a-3p	URS0000476BE1_9606	6820.75	0.167899	1.12342	0.683093	0.862941	1
hsa-miR-339-3p	URS000055B190_9606	97.25	0.195649	1.14524	0.689373	0.868776	1
hsa-miR-326	URS00000A939F_9606	234.75	0.215543	1.16114	0.69201	0.870003	1
hsa-miR-29b-3p	URS000024463E_9606	443	0.178054	1.13136	0.695543	0.872348	1
hsa-miR-1273h-3p	URS000075C34D_9606	24.5	0.247718	1.18733	0.70418	0.881068	1
hsa-miR-150-5p	URS000016FD1A_9606	3180	-0.168864	-1.12417	0.707559	0.883182	1
hsa-miR-545-3p	URS00002E1509_9606	3.5	-0.297322	-1.22886	0.712298	0.886981	1
hsa-miR-5189-3p	URS000075B757_9606	4.5	-0.361531	-1.28479	0.715137	0.888401	1
hsa-miR-99b-3p	URS00001C308D_9606	21.25	0.221481	1.16593	0.719971	0.890304	1
hsa-miR-6842-3p	URS000075B6FC_9606	19.75	-0.187868	-1.13908	0.720073	0.890304	1
hsa-miR-1277-3p	URS000044878A_9606	3.25	0.29927	1.23052	0.723961	0.892432	1
hsa-miR-195-5p	URS00005B3525_9606	54.5	0.178766	1.13192	0.727044	0.892432	1
hsa-miR-6511a-3p	URS000075E460_9606	5	0.262386	1.19946	0.728291	0.892432	1
hsa-miR-181a-2-3p	URS0000241987_9606	94.75	0.165943	1.1219	0.730201	0.892432	1
hsa-miR-132-3p	URS00006054DA_9606	19.75	-0.207452	-1.15465	0.730327	0.892432	1
hsa-miR-6513-3p	URS000075C427_9606	13.5	-0.195597	-1.1452	0.738004	0.898636	1
hsa-miR-93-5p	URS0000149452_9606	14919.5	-0.176092	-1.12982	0.740038	0.898636	1
hsa-miR-628-3p	URS000061BE3B_9606	84.75	-0.154452	-1.113	0.740559	0.898636	1
hsa-miR-1262	URS0000568FF8_9606	3.5	-0.23559	-1.17739	0.742608	0.899037	1
hsa-miR-145-3p	URS000052F380_9606	19.25	0.191058	1.1416	0.744552	0.899309	1
hsa-miR-497-5p	URS00001BC212_9606	11	0.166803	1.12257	0.74675	0.899885	1
hsa-miR-122-5p	URS00003380CC_9606	43449.8	-0.175068	-1.12902	0.749424	0.900934	1
hsa-miR-4454	URS00005D12AC_9606	87.25	0.19038	1.14106	0.751612	0.900934	1
hsa-miR-93-3p	URS00000FB1B1_9606	124.5	-0.170444	-1.1254	0.752788	0.900934	1
hsa-miR-6803-3p	URS000075E2A1_9606	6.25	0.226504	1.17	0.758225	0.903718	1
hsa-miR-505-3p	URS00004A5A07_9606	40.75	0.167835	1.12337	0.75857	0.903718	1
hsa-miR-423-3p	URS00000BE495_9606	515.5	0.141978	1.10342	0.764097	0.907346	1
hsa-miR-6724-5p	URS00007777B8_9606	4.75	0.269598	1.20547	0.765085	0.907346	1
hsa-miR-26b-3p	URS000021C6A8_9606	58.75	-0.15533	-1.11368	0.772749	0.914362	1
hsa-miR-1250-5p	URS0000277201_9606	7.25	-0.181179	-1.13381	0.774698	0.914599	1
hsa-miR-548h-3p	URS000015188E_9606	12.25	-0.162612	-1.11931	0.777412	0.915736	1
hsa-miR-425-5p	URS000048BA36_9606	4651	-0.123662	-1.0895	0.786727	0.924625	1
hsa-miR-624-5p	URS000031BC7D_9606	2.75	-0.240006	-1.181	0.795211	0.932501	1
hsa-miR-31-5p	URS00005416E3_9606	6.5	0.180277	1.1331	0.806799	0.943973	1
hsa-miR-532-5p	URS00004E8341_9606	615.75	-0.132557	-1.09624	0.819823	0.948739	1
hsa-miR-3064-5p	URS000021ECD0_9606	6	-0.155545	-1.11384	0.821378	0.948739	1
hsa-miR-582-3p	URS00002573C3_9606	22.5	-0.128469	-1.09313	0.822309	0.948739	1
hsa-miR-96-5p	URS000016FF9C_9606	147	0.152431	1.11144	0.823706	0.948739	1
hsa-miR-363-3p	URS000038B599_9606	338.25	-0.135603	-1.09855	0.825302	0.948739	1
hsa-miR-942-5p	URS00005194EC_9606	162.75	-0.130413	-1.09461	0.825335	0.948739	1
hsa-miR-193b-5p	URS00000E1DC5_9606	18.5	-0.130707	-1.09483	0.826301	0.948739	1
hsa-miR-361-5p	URS00000CF1D2_9606	829.25	0.110978	1.07996	0.826806	0.948739	1
hsa-miR-25-3p	URS00004F9744_9606	27941.8	-0.116209	-1.08388	0.829237	0.948739	1
hsa-miR-152-3p	URS00003AFD9B_9606	292.5	0.110855	1.07987	0.830419	0.948739	1
hsa-miR-885-5p	URS0000246356_9606	12.75	-0.139119	-1.10123	0.830827	0.948739	1
hsa-miR-4746-5p	URS0000156390_9606	3.25	-0.155231	-1.1136	0.833287	0.949476	1
hsa-miR-766-5p	URS00002B8C45_9606	2.75	-0.175802	-1.12959	0.840368	0.955462	1
hsa-miR-548ay-5p	URS000075EF99_9606	3.5	0.155987	1.11418	0.844154	0.956284	1
hsa-miR-450a-2-3p	URS000075CA21_9606	3	0.18838	1.13948	0.844748	0.956284	1
hsa-miR-16-1-3p	URS000061CB8F_9606	2.75	-0.18087	-1.13357	0.846636	0.956351	1
hsa-miR-10401-3p	URS0000D54D27_9606	3	0.174366	1.12847	0.858218	0.963593	1
hsa-miR-107	URS00005743AE_9606	215.25	-0.105523	-1.07588	0.858636	0.963593	1
hsa-miR-1224-5p	URS0000435A77_9606	12.5	-0.104089	-1.07482	0.858811	0.963593	1
hsa-miR-874-3p	URS00005609ED_9606	38.5	0.107545	1.07739	0.860581	0.963593	1
hsa-miR-429	URS000055BBE5_9606	11.75	0.0949579	1.06803	0.863806	0.963593	1
hsa-miR-2355-3p	URS00003804D8_9606	17.75	-0.0966649	-1.0693	0.864101	0.963593	1
hsa-miR-589-3p	URS00005F9DAE_9606	4.25	0.1314	1.09536	0.873623	0.969088	1
hsa-miR-218-5p	URS000020D84A_9606	4.75	-0.11851	-1.08561	0.874228	0.969088	1
hsa-miR-625-3p	URS0000475E09_9606	330.75	-0.073042	-1.05193	0.875856	0.969088	1
hsa-miR-342-5p	URS00005A8080_9606	5.75	-0.10557	-1.07592	0.877934	0.969088	1
hsa-miR-29b-2-5p	URS0000403C02_9606	9	0.106013	1.07625	0.878567	0.969088	1
hsa-miR-23a-3p	URS00005540D2_9606	6098.25	0.0643593	1.04562	0.881052	0.969088	1
hsa-miR-629-3p	URS00004065BA_9606	4.5	0.121551	1.0879	0.882	0.969088	1
hsa-miR-21-5p	URS000039ED8D_9606	10792.5	0.0569014	1.04023	0.886833	0.972355	1
hsa-miR-200c-3p	URS0000192F9C_9606	44.25	0.0724342	1.05149	0.892511	0.975821	1
hsa-miR-2277-3p	URS00003CA515_9606	5	0.0992036	1.07118	0.893725	0.975821	1
hsa-miR-16-5p	URS00004BCD9C_9606	330392	-0.0662745	-1.04701	0.900412	0.979482	1
hsa-miR-4685-3p	URS00001A5096_9606	5.25	-0.106423	-1.07656	0.903108	0.979482	1
hsa-miR-941	URS000050E4BA_9606	348.25	0.062614	1.04436	0.90441	0.979482	1
hsa-miR-128-3p	URS000024A59E_9606	1493.75	-0.0550196	-1.03887	0.907462	0.979482	1
hsa-miR-374a-3p	URS0000285DCB_9606	19.5	0.0647509	1.0459	0.907701	0.979482	1
hsa-miR-330-5p	URS00003380C1_9606	6	0.0777103	1.05534	0.908315	0.979482	1
hsa-miR-1226-3p	URS00002971AB_9606	11.25	0.0604993	1.04283	0.910396	0.979706	1
hsa-miR-576-5p	URS000035E9A9_9606	176.75	-0.068089	-1.04833	0.91313	0.980631	1
hsa-miR-200b-3p	URS000014D9C1_9606	23.75	-0.0544174	-1.03844	0.919986	0.981012	1
hsa-miR-4732-3p	URS00001A122A_9606	175	0.0698638	1.04962	0.919994	0.981012	1
hsa-miR-3065-5p	URS00003FB16B_9606	17.75	-0.0567916	-1.04015	0.921601	0.981012	1
hsa-miR-30b-5p	URS00005165DA_9606	126.5	0.0475936	1.03354	0.923889	0.981012	1
hsa-miR-148b-3p	URS0000521626_9606	2524.5	-0.0396932	-1.0279	0.924099	0.981012	1
hsa-miR-766-3p	URS00001012BC_9606	10.75	0.0617597	1.04374	0.924739	0.981012	1
hsa-miR-505-5p	URS000017EA6A_9606	24.75	0.04635	1.03265	0.931578	0.986266	1
hsa-miR-301a-5p	URS000020C95B_9606	3.5	-0.0656128	-1.04653	0.935555	0.987644	1
hsa-miR-195-3p	URS0000476C64_9606	2.75	0.0693047	1.04921	0.936657	0.987644	1
hsa-miR-130a-3p	URS0000315338_9606	280	0.0432575	1.03044	0.938903	0.988021	1
hsa-miR-181c-5p	URS000018C928_9606	6.25	-0.0515662	-1.03639	0.940821	0.988051	1
hsa-miR-3065-3p	URS000029D793_9606	3.25	0.0547534	1.03868	0.944695	0.988861	1
hsa-miR-1179	URS000048B5E9_9606	2.5	-0.0600339	-1.04249	0.946882	0.988861	1
hsa-miR-186-3p	URS000021D7C8_9606	4.5	-0.0480579	-1.03387	0.947265	0.988861	1
hsa-miR-4659a-3p	URS00003003B4_9606	3	-0.0555653	-1.03927	0.951186	0.990889	1
hsa-miR-27b-3p	URS000059311D_9606	1265.75	0.0265506	1.01857	0.952997	0.990889	1
hsa-miR-30c-2-3p	URS0000527228_9606	2.75	0.0520464	1.03673	0.955543	0.991565	1
hsa-miR-23a-5p	URS00005070A9_9606	10.5	-0.0259512	-1.01815	0.963448	0.994945	1
hsa-miR-193a-5p	URS0000367985_9606	356.5	-0.0224252	-1.01567	0.963637	0.994945	1
hsa-miR-6767-5p	URS000075A5E4_9606	4.25	0.0348292	1.02444	0.964507	0.994945	1
hsa-miR-17-5p	URS00002075FA_9606	346.25	0.0237521	1.0166	0.968047	0.995869	1
hsa-miR-204-5p	URS000029D9F1_9606	11.25	-0.0212032	-1.01481	0.971004	0.995869	1
hsa-miR-99b-5p	URS00002C10B3_9606	546.5	0.0184913	1.0129	0.972266	0.995869	1
hsa-miR-30c-5p	URS000019907A_9606	776.75	0.0158014	1.01101	0.974223	0.995869	1
hsa-miR-139-5p	URS000025D232_9606	57.25	-0.0179606	-1.01253	0.974924	0.995869	1
hsa-miR-584-5p	URS0000576F83_9606	882.75	0.0125698	1.00875	0.979554	0.99677	1
hsa-miR-301b-3p	URS0000251D0B_9606	5.5	0.0203952	1.01424	0.980712	0.99677	1
hsa-miR-125a-5p	URS00005A4DCF_9606	2728	-0.0113159	-1.00787	0.981523	0.99677	1
hsa-let-7e-5p	URS000000B1C9_9606	539.75	0.0108128	1.00752	0.984529	0.996957	1
hsa-miR-181a-3p	URS000003F252_9606	37.75	-0.0105006	-1.00731	0.986762	0.996957	1
hsa-miR-5187-5p	URS000036B845_9606	12.25	-0.00891025	-1.0062	0.987426	0.996957	1
hsa-miR-374b-5p	URS000033F45D_9606	44.25	-0.00670656	-1.00466	0.990253	0.997794	1
hsa-miR-378a-5p	URS00004BAA8A_9606	33.5	0.00508573	1.00353	0.994037	0.997794	1
hsa-miR-4676-3p	URS0000200A0B_9606	3	-0.00670551	-1.00466	0.994579	0.997794	1
hsa-miR-582-5p	URS00000B0E50_9606	4.25	0.00324539	1.00225	0.99682	0.997794	1
hsa-miR-181d-5p	URS0000236310_9606	8.25	0.00177517	1.00123	0.997794	0.997794	1
hsa-miR-106a-5p	URS00003FE4D4_9606	2.25	-2.41816	-5.34488	0.0118377	#N/A	1
hsa-miR-4489	URS00003EB4CF_9606	2.25	-2.4178	-5.34355	0.0132521	#N/A	1
hsa-miR-3117-3p	URS0000507F3E_9606	1.5	-3.03474	-8.19498	0.023277	#N/A	1
hsa-miR-4503	URS000075A348_9606	2	-3.16682	-8.98067	0.0252697	#N/A	1
hsa-miR-3942-5p	URS00005455A9_9606	2.5	-2.42007	-5.35199	0.0256009	#N/A	1
hsa-miR-676-3p	URS00004407DC_9606	2.25	-1.78066	-3.43584	0.029069	#N/A	1
hsa-miR-10400-5p	URS0000D566B9_9606	1.25	-4.20913	-18.4958	0.0324672	#N/A	1
hsa-miR-744-3p	URS00005FAA14_9606	1.25	-2.79033	-6.9179	0.0339235	#N/A	1
hsa-miR-3146	URS00003AAF6D_9606	1.25	-2.78999	-6.91626	0.0350289	#N/A	1
hsa-miR-378f	URS0000043B1D_9606	2	-1.90236	-3.73824	0.0437755	#N/A	1
hsa-miR-6793-3p	URS000075EFC6_9606	1.25	-2.72781	-6.62447	0.044675	#N/A	1
hsa-miR-7847-3p	URS00007E3A69_9606	1.25	-2.94602	-7.70619	0.0453157	#N/A	1
hsa-miR-1285-3p	URS0000399545_9606	1	-3.9125	-15.0584	0.0493276	#N/A	1
hsa-miR-3611	URS00002AB575_9606	1.5	-2.33315	-5.03905	0.0523071	#N/A	1
hsa-miR-548k	URS000038718E_9606	1.5	-2.33304	-5.03868	0.0543457	#N/A	1
hsa-miR-708-3p	URS000049EEDF_9606	1	-2.49504	-5.63742	0.0614304	#N/A	1
hsa-miR-7155-3p	URS000075D584_9606	1	-2.49479	-5.63648	0.0614612	#N/A	1
hsa-miR-6881-5p	URS000075DCF1_9606	1	-2.49445	-5.63514	0.061505	#N/A	1
hsa-miR-489-3p	URS000009C45F_9606	1	-2.49493	-5.637	0.0627128	#N/A	1
hsa-miR-4479	URS000075D0D9_9606	1.5	-1.86366	-3.6393	0.0642615	#N/A	1
hsa-miR-6850-5p	URS000075EFCC_9606	1.5	-2.17432	-4.51374	0.0663046	#N/A	1
hsa-miR-548o-3p	URS0000080D0A_9606	2	-1.61809	-3.06969	0.0665344	#N/A	1
hsa-miR-5584-5p	URS000075A332_9606	1.75	-1.71994	-3.29422	0.0714581	#N/A	1
hsa-miR-1227-3p	URS000075CFA8_9606	1.5	-1.86331	-3.63842	0.0722741	#N/A	1
hsa-miR-548j-3p	URS0000759BFD_9606	1	-2.49506	-5.63751	0.0730848	#N/A	1
hsa-miR-6772-3p	URS0000759C64_9606	3.25	4.18572	18.1982	0.0781729	#N/A	1
hsa-miR-561-5p	URS000040828B_9606	0.75	-3.54248	-11.6518	0.080201	#N/A	1
hsa-miR-1236-5p	URS00008E3A19_9606	0.75	-3.54203	-11.6481	0.080247	#N/A	1
hsa-miR-6781-5p	URS000075A1B4_9606	0.75	-3.54201	-11.648	0.080249	#N/A	1
hsa-miR-6862-5p	URS000075DA38_9606	0.75	-3.54201	-11.648	0.080249	#N/A	1
hsa-miR-548at-5p	URS000075D269_9606	1.5	-1.8639	-3.63991	0.0805635	#N/A	1
hsa-miR-6851-5p	URS000075ACF5_9606	0.5	-3.81133	-14.0386	0.081749	#N/A	1
hsa-miR-3197	URS000060FA45_9606	0.75	-3.66068	-12.6466	0.0846401	#N/A	1
hsa-miR-4755-3p	URS00003E226A_9606	1.5	-1.86316	-3.63804	0.0854884	#N/A	1
hsa-miR-3164	URS000042E8CC_9606	2	-1.61607	-3.06539	0.0859261	#N/A	1
hsa-miR-153-3p	URS0000068B85_9606	1.75	-1.71908	-3.29228	0.0916172	#N/A	1
hsa-miR-6859-3p	URS000075C233_9606	0.75	-3.45468	-10.9638	0.10182	#N/A	1
hsa-miR-1249-3p	URS000060AABB_9606	3	2.21771	4.65156	0.105655	#N/A	1
hsa-miR-3157-3p	URS00004C5EF1_9606	1	-2.4037	-5.2916	0.107873	#N/A	1
hsa-miR-660-3p	URS00000011DF_9606	1	-1.79335	-3.4662	0.112667	#N/A	1
hsa-miR-652-5p	URS000030C9DE_9606	1	-1.79359	-3.46676	0.113313	#N/A	1
hsa-miR-147b-3p	URS00007E4A5A_9606	1	-1.79346	-3.46645	0.113344	#N/A	1
hsa-miR-7855-5p	URS000075D410_9606	1	-1.79336	-3.46622	0.113488	#N/A	1
hsa-miR-548aq-5p	URS000075D1B2_9606	1	-1.79336	-3.46622	0.113884	#N/A	1
hsa-miR-338-5p	URS00003776C9_9606	1	-1.7937	-3.46704	0.11414	#N/A	1
hsa-miR-550a-5p	URS00003FFA6C_9606	2	-2.0552	-4.15602	0.114954	#N/A	1
hsa-miR-548g-5p	URS00004BC299_9606	1.25	-1.9616	-3.89494	0.117706	#N/A	1
hsa-miR-125b-1-3p	URS00002DABEA_9606	1	-1.79336	-3.46622	0.122067	#N/A	1
hsa-miR-5583-3p	URS000075CAB4_9606	1.25	-1.61842	-3.07039	0.123211	#N/A	1
hsa-miR-758-3p	URS000024B619_9606	2.5	3.65947	12.636	0.123299	#N/A	1
hsa-miR-200a-5p	URS000023B77E_9606	1.25	-1.61904	-3.0717	0.124537	#N/A	1
hsa-miR-579-5p	URS0000759E88_9606	1	-2.28691	-4.88011	0.124873	#N/A	1
hsa-miR-548i	URS00004C1D89_9606	0.75	-2.12285	-4.35552	0.125358	#N/A	1
hsa-miR-6501-5p	URS000075C286_9606	0.75	-2.12285	-4.35553	0.125375	#N/A	1
hsa-miR-939-5p	URS00005A31EB_9606	0.75	-2.12298	-4.35594	0.125376	#N/A	1
hsa-miR-3136-5p	URS00000AF45F_9606	1.25	-1.61855	-3.07066	0.125441	#N/A	1
hsa-miR-33b-5p	URS00004C8DD5_9606	3	2.23538	4.70888	0.12583	#N/A	1
hsa-miR-1538	URS00005235AA_9606	2.25	3.54249	11.6519	0.129532	#N/A	1
hsa-miR-329-5p	URS000075BD0A_9606	2.25	3.54225	11.6499	0.131459	#N/A	1
hsa-miR-6749-3p	URS000075B263_9606	2.75	2.0148	4.04125	0.133049	#N/A	1
hsa-miR-6894-5p	URS0000759A75_9606	1	-1.79337	-3.46624	0.135146	#N/A	1
hsa-miR-378d	URS00001234DF_9606	2	3.52473	11.5093	0.140663	#N/A	1
hsa-miR-6793-5p	URS000075C6F8_9606	1.5	-1.72294	-3.30108	0.143855	#N/A	1
hsa-miR-4470	URS00002AAD6B_9606	0.5	-3.04048	-8.22762	0.145103	#N/A	1
hsa-miR-4632-5p	URS000075A071_9606	0.5	-3.04024	-8.22625	0.145141	#N/A	1
hsa-miR-194-3p	URS0000065566_9606	0.5	-3.04024	-8.22625	0.145141	#N/A	1
hsa-miR-6833-5p	URS000075D442_9606	0.5	-3.04024	-8.22625	0.145141	#N/A	1
hsa-miR-676-5p	URS000075F0C5_9606	0.5	-3.04024	-8.22625	0.145141	#N/A	1
hsa-miR-19a-5p	URS00001754CF_9606	0.5	-3.04011	-8.22552	0.145161	#N/A	1
hsa-miR-3939	URS000075E44E_9606	0.5	-3.04011	-8.22552	0.145161	#N/A	1
hsa-miR-6875-5p	URS000075DAC6_9606	0.5	-3.04	-8.22491	0.145179	#N/A	1
hsa-miR-4467	URS000075A41A_9606	0.5	-3.04	-8.22491	0.145179	#N/A	1
hsa-miR-378g	URS000018E6CD_9606	0.5	-3.03987	-8.22418	0.145199	#N/A	1
hsa-miR-7975	URS000075D1BE_9606	0.5	-3.03987	-8.22418	0.145199	#N/A	1
hsa-miR-6825-3p	URS000075D5CF_9606	0.5	-3.03987	-8.22418	0.145199	#N/A	1
hsa-miR-4797-3p	URS00004848FF_9606	0.5	-3.03987	-8.22418	0.145199	#N/A	1
hsa-miR-4762-5p	URS00002CAB63_9606	0.5	-3.04058	-8.22824	0.145316	#N/A	1
hsa-miR-6715b-3p	URS000075B498_9606	0.5	-3.04013	-8.22564	0.145389	#N/A	1
hsa-miR-5696	URS000075A304_9606	0.5	-3.04013	-8.22564	0.145389	#N/A	1
hsa-miR-4791	URS000002CF68_9606	0.5	-3.04013	-8.22564	0.145413	#N/A	1
hsa-miR-487a-5p	URS000075BB46_9606	2	3.38354	10.4363	0.148195	#N/A	1
hsa-miR-6866-5p	URS000075CA93_9606	1	-1.79309	-3.46557	0.148799	#N/A	1
hsa-miR-151b	URS00003E6479_9606	0.75	-2.09915	-4.28458	0.151034	#N/A	1
hsa-miR-4747-5p	URS0000558A72_9606	1.25	-1.61819	-3.0699	0.151403	#N/A	1
hsa-miR-6813-5p	URS000075AEBC_9606	2.5	1.88584	3.69567	0.154639	#N/A	1
hsa-miR-498-5p	URS00004CCA62_9606	0.5	-3.05793	-8.32776	0.155164	#N/A	1
hsa-miR-1197	URS00003E5E03_9606	2.5	3.4538	10.9571	0.155809	#N/A	1
hsa-miR-3160-3p	URS0000086029_9606	0.5	-3.05793	-8.32776	0.156157	#N/A	1
hsa-miR-3192-5p	URS00000AB32B_9606	1.5	-1.72249	-3.30007	0.160549	#N/A	1
hsa-miR-6783-3p	URS000075A2EF_9606	1.5	-1.4816	-2.79259	0.162656	#N/A	1
hsa-miR-6777-3p	URS000075E320_9606	0.75	-2.03364	-4.09437	0.16802	#N/A	1
hsa-miR-4667-5p	URS00003CEC17_9606	0.75	-1.82289	-3.5379	0.168195	#N/A	1
hsa-miR-3177-3p	URS00003677B2_9606	1.75	3.20555	9.22502	0.169588	#N/A	1
hsa-miR-548ax	URS000075D311_9606	1.75	3.20592	9.22739	0.1714	#N/A	1
hsa-miR-299-5p	URS000017DBB8_9606	3.25	1.9983	3.9953	0.17181	#N/A	1
hsa-miR-379-3p	URS00001EE123_9606	1.75	3.20507	9.22191	0.175932	#N/A	1
hsa-miR-5193	URS0000224AEA_9606	1.75	3.20581	9.22665	0.176563	#N/A	1
hsa-miR-219a-1-3p	URS00000BD1DE_9606	1.25	-1.26484	-2.403	0.194981	#N/A	1
hsa-miR-6843-3p	URS000075D3D1_9606	1.5	3.13591	8.79028	0.195191	#N/A	1
hsa-miR-548ac	URS00002CE0C6_9606	1.75	-1.31136	-2.48176	0.19787	#N/A	1
hsa-miR-675-3p	URS000027464B_9606	1.5	3.00223	8.0124	0.200004	#N/A	1
hsa-miR-496	URS000003BF62_9606	2.25	1.74191	3.34478	0.200124	#N/A	1
hsa-miR-548d-3p	URS000039FBF7_9606	1.5	3.00162	8.00899	0.200306	#N/A	1
hsa-miR-3614-3p	URS000042BE4B_9606	1.5	3.00186	8.01032	0.200523	#N/A	1
hsa-miR-377-5p	URS000036BEF1_9606	1.5	3.00248	8.01374	0.202643	#N/A	1
hsa-miR-5695	URS000075D1F5_9606	1.5	3.00235	8.01304	0.203432	#N/A	1
hsa-miR-345-3p	URS0000384659_9606	2.25	1.74264	3.34647	0.205756	#N/A	1
hsa-miR-3130-5p	URS00005D7C80_9606	1.75	-1.19785	-2.29397	0.208746	#N/A	1
hsa-miR-1277-5p	URS0000427B68_9606	3	1.35785	2.56303	0.209068	#N/A	1
hsa-miR-1291	URS000047E28E_9606	1.25	-1.26459	-2.40259	0.209483	#N/A	1
hsa-miR-4435	URS00002BBA1C_9606	2	1.87722	3.67367	0.20984	#N/A	1
hsa-miR-376b-5p	URS000047736C_9606	1.75	3.04344	8.24453	0.212471	#N/A	1
hsa-miR-2116-3p	URS00005237AB_9606	2.5	1.65194	3.14256	0.21383	#N/A	1
hsa-miR-1185-5p	URS00002C28B2_9606	1.75	3.01609	8.0897	0.214977	#N/A	1
hsa-miR-6882-5p	URS000075C680_9606	2.25	1.74276	3.34676	0.218889	#N/A	1
hsa-miR-3186-3p	URS00004CFC54_9606	1	-1.44895	-2.73008	0.225673	#N/A	1
hsa-miR-6806-3p	URS000075E3C0_9606	1.5	-1.22642	-2.33985	0.228834	#N/A	1
hsa-miR-4753-5p	URS00004B338E_9606	1.5	-1.21021	-2.31372	0.230887	#N/A	1
hsa-miR-29a-5p	URS0000076995_9606	2	2.98803	7.93391	0.231968	#N/A	1
hsa-miR-3684	URS0000759FC1_9606	0.75	-1.42188	-2.67934	0.232256	#N/A	1
hsa-miR-4787-3p	URS00002CBC6D_9606	0.75	-1.42176	-2.67913	0.232283	#N/A	1
hsa-miR-6787-3p	URS000075CC55_9606	0.75	-1.42166	-2.67893	0.232364	#N/A	1
hsa-miR-500b-5p	URS00000CC005_9606	0.75	-1.42151	-2.67865	0.232364	#N/A	1
hsa-miR-6868-3p	URS000075DF84_9606	0.75	-1.42164	-2.6789	0.232372	#N/A	1
hsa-miR-4683	URS00005956D9_9606	0.75	-1.42152	-2.67868	0.232379	#N/A	1
hsa-miR-4688	URS000032D69B_9606	0.75	-1.42151	-2.67866	0.232402	#N/A	1
hsa-miR-92a-1-5p	URS00001DA458_9606	0.75	-1.42127	-2.67821	0.23246	#N/A	1
hsa-miR-6826-3p	URS000075D5F4_9606	1.25	2.84639	7.19198	0.235313	#N/A	1
hsa-miR-4433a-5p	URS000075A620_9606	2	1.58368	2.99734	0.236368	#N/A	1
hsa-miR-659-5p	URS000054DF42_9606	1	-1.32312	-2.50207	0.236714	#N/A	1
hsa-miR-877-3p	URS0000070B1D_9606	2	1.68545	3.21641	0.238255	#N/A	1
hsa-miR-6809-5p	URS0000759948_9606	1.25	2.76501	6.79753	0.24029	#N/A	1
hsa-miR-219a-5p	URS0000565C8D_9606	1.25	2.76501	6.79753	0.24029	#N/A	1
hsa-miR-4783-3p	URS00000B6B44_9606	1.25	2.76488	6.79693	0.240313	#N/A	1
hsa-miR-4632-3p	URS000075A2F8_9606	1.25	2.76488	6.79693	0.240313	#N/A	1
hsa-miR-1228-3p	URS0000100748_9606	1.25	2.76464	6.79578	0.240357	#N/A	1
hsa-miR-4646-3p	URS00005BBF99_9606	2	1.5843	2.99862	0.249204	#N/A	1
hsa-let-7f-2-3p	URS00001C04A2_9606	2.75	1.2388	2.36003	0.250499	#N/A	1
hsa-miR-3667-5p	URS000075E8D3_9606	1.5	-1.2547	-2.38618	0.252583	#N/A	1
hsa-miR-217-5p	URS000041E210_9606	0.75	-1.42775	-2.69027	0.261367	#N/A	1
hsa-miR-1268a	URS00005A8A8D_9606	1.25	-1.22604	-2.33925	0.266646	#N/A	1
hsa-miR-6783-5p	URS000075AA32_9606	1.5	-1.17214	-2.25345	0.270141	#N/A	1
hsa-miR-4648	URS00001F7D99_9606	0.5	-1.62131	-3.07655	0.271382	#N/A	1
hsa-miR-5188	URS00004663C8_9606	0.5	-1.62132	-3.07656	0.271421	#N/A	1
hsa-miR-4676-5p	URS00005F4832_9606	0.5	-1.62107	-3.07604	0.271469	#N/A	1
hsa-miR-4533	URS0000759C6E_9606	0.5	-1.62108	-3.07606	0.271506	#N/A	1
hsa-miR-4725-3p	URS000015A0D9_9606	0.5	-1.62095	-3.07577	0.271515	#N/A	1
hsa-miR-4784	URS000021E7E5_9606	0.5	-1.62084	-3.07554	0.271554	#N/A	1
hsa-miR-4485-3p	URS000038446A_9606	0.5	-1.62084	-3.07554	0.271554	#N/A	1
hsa-miR-6825-5p	URS0000759D52_9606	0.5	-1.62084	-3.07554	0.271554	#N/A	1
hsa-miR-4755-5p	URS0000429226_9606	0.5	-1.62071	-3.07526	0.272152	#N/A	1
hsa-miR-548at-3p	URS00007599F1_9606	0.5	-1.62071	-3.07526	0.272952	#N/A	1
hsa-miR-6855-3p	URS000075C1AC_9606	1.75	1.54267	2.91333	0.281142	#N/A	1
hsa-miR-873-5p	URS00004996E9_9606	1.5	-0.988962	-1.98476	0.281395	#N/A	1
hsa-miR-4701-5p	URS000021FE20_9606	0.75	-1.47976	-2.78902	0.284576	#N/A	1
hsa-miR-7151-3p	URS000075CA04_9606	1	2.48136	5.58424	0.295466	#N/A	1
hsa-miR-6798-3p	URS000075C554_9606	1	2.48123	5.58374	0.295493	#N/A	1
hsa-miR-4717-3p	URS0000597BCD_9606	1	2.48099	5.5828	0.295544	#N/A	1
hsa-miR-503-3p	URS00003C11EC_9606	1	2.48099	5.5828	0.295544	#N/A	1
hsa-miR-6885-3p	URS000075B6DE_9606	1	2.48099	5.5828	0.295544	#N/A	1
hsa-miR-3909	URS000022B729_9606	1	2.48086	5.5823	0.29557	#N/A	1
hsa-miR-365a-5p	URS000031B6ED_9606	1	2.48086	5.5823	0.29557	#N/A	1
hsa-miR-122-3p	URS000075BAE6_9606	1	2.48086	5.5823	0.29557	#N/A	1
hsa-miR-1185-2-3p	URS0000484751_9606	1	2.48074	5.58186	0.295594	#N/A	1
hsa-miR-205-3p	URS000038727B_9606	1	2.4816	5.58518	0.299482	#N/A	1
hsa-miR-9985	URS0000D4FAF7_9606	2.5	1.10877	2.15662	0.300631	#N/A	1
hsa-miR-3200-5p	URS00001938D9_9606	1.5	-1.21247	-2.31734	0.300905	#N/A	1
hsa-miR-30b-3p	URS00002152A8_9606	1.75	1.4051	2.64836	0.303638	#N/A	1
hsa-miR-6750-5p	URS000075DA77_9606	1.25	-1.18123	-2.2677	0.305024	#N/A	1
hsa-miR-4726-5p	URS0000026924_9606	0.25	-2.26402	-4.80327	0.309936	#N/A	1
hsa-miR-6125	URS000075F0F0_9606	0.25	-2.26402	-4.80327	0.309936	#N/A	1
hsa-miR-6755-3p	URS000075CB56_9606	0.25	-2.26378	-4.80247	0.309999	#N/A	1
hsa-miR-4753-3p	URS00003AA845_9606	0.25	-2.26378	-4.80247	0.309999	#N/A	1
hsa-miR-6799-3p	URS000075D4BE_9606	0.25	-2.26378	-4.80247	0.309999	#N/A	1
hsa-miR-7112-3p	URS000075C91C_9606	0.25	-2.26378	-4.80247	0.309999	#N/A	1
hsa-miR-6733-3p	URS000075DF73_9606	0.25	-2.26378	-4.80247	0.309999	#N/A	1
hsa-miR-6821-5p	URS000075EAF3_9606	0.25	-2.26378	-4.80247	0.309999	#N/A	1
hsa-miR-4444	URS00002A82B3_9606	0.25	-2.26378	-4.80247	0.309999	#N/A	1
hsa-miR-548h-5p	URS00003E16D3_9606	0.25	-2.26378	-4.80247	0.309999	#N/A	1
hsa-miR-6836-5p	URS000075CC00_9606	0.25	-2.26378	-4.80247	0.309999	#N/A	1
hsa-miR-548av-5p	URS000075AB65_9606	0.25	-2.26378	-4.80247	0.309999	#N/A	1
hsa-miR-6776-3p	URS000075CDD0_9606	0.25	-2.26378	-4.80247	0.309999	#N/A	1
hsa-miR-6730-5p	URS000075EC2A_9606	0.25	-2.26378	-4.80247	0.309999	#N/A	1
hsa-miR-7845-5p	URS000075ED16_9606	0.25	-2.26378	-4.80247	0.309999	#N/A	1
hsa-miR-6861-5p	URS000075B829_9606	0.25	-2.26378	-4.80247	0.309999	#N/A	1
hsa-miR-520h	URS000059C31C_9606	0.25	-2.26378	-4.80247	0.309999	#N/A	1
hsa-miR-6758-3p	URS000075B07E_9606	0.25	-2.26378	-4.80247	0.309999	#N/A	1
hsa-miR-212-5p	URS00001AFC71_9606	0.25	-2.26378	-4.80247	0.309999	#N/A	1
hsa-miR-4424	URS000075A76A_9606	0.25	-2.26367	-4.80211	0.310028	#N/A	1
hsa-miR-3688-5p	URS000025CFB9_9606	0.25	-2.26367	-4.80211	0.310028	#N/A	1
hsa-miR-5187-3p	URS000075CB70_9606	0.25	-2.26367	-4.80211	0.310028	#N/A	1
hsa-miR-6739-3p	URS000075C88F_9606	0.25	-2.26367	-4.80211	0.310028	#N/A	1
hsa-miR-6849-3p	URS000075C7D0_9606	0.25	-2.26367	-4.80211	0.310028	#N/A	1
hsa-miR-548b-3p	URS000039A25B_9606	0.25	-2.26367	-4.80211	0.310028	#N/A	1
hsa-miR-5684	URS000075BF22_9606	0.25	-2.26367	-4.80211	0.310028	#N/A	1
hsa-miR-9899	URS0000D4F559_9606	0.25	-2.26367	-4.80211	0.310028	#N/A	1
hsa-miR-190a-3p	URS0000759F1D_9606	0.25	-2.26367	-4.80211	0.310028	#N/A	1
hsa-miR-3192-3p	URS000075D74E_9606	0.25	-2.26367	-4.80211	0.310028	#N/A	1
hsa-miR-7109-5p	URS000075EDFB_9606	0.25	-2.26367	-4.80211	0.310028	#N/A	1
hsa-miR-6840-3p	URS000075C594_9606	0.25	-2.26367	-4.80211	0.310028	#N/A	1
hsa-miR-3121-3p	URS000052EA98_9606	0.25	-2.26367	-4.80211	0.310028	#N/A	1
hsa-miR-6865-5p	URS000075A293_9606	0.25	-2.26367	-4.80211	0.310028	#N/A	1
hsa-miR-216a-3p	URS000075D097_9606	0.25	-2.26367	-4.80211	0.310028	#N/A	1
hsa-miR-6756-3p	URS000075D237_9606	0.25	-2.26367	-4.80211	0.310028	#N/A	1
hsa-miR-10397-5p	URS0000D51422_9606	0.25	-2.26367	-4.80211	0.310028	#N/A	1
hsa-miR-4536-3p	URS0000111E5E_9606	0.25	-2.26367	-4.80211	0.310028	#N/A	1
hsa-miR-3661	URS00002CCA6E_9606	0.25	-2.26367	-4.80211	0.310028	#N/A	1
hsa-miR-4745-5p	URS00005485E8_9606	0.25	-2.26367	-4.80211	0.310028	#N/A	1
hsa-miR-891a-5p	URS000075B0C2_9606	0.25	-2.26367	-4.80211	0.310028	#N/A	1
hsa-miR-933	URS0000425000_9606	0.25	-2.26367	-4.80211	0.310028	#N/A	1
hsa-miR-1178-3p	URS000075AB23_9606	0.25	-2.26354	-4.80168	0.310062	#N/A	1
hsa-miR-203b-3p	URS00004A26B5_9606	0.25	-2.26354	-4.80168	0.310062	#N/A	1
hsa-miR-1293	URS00001DABC0_9606	0.25	-2.26354	-4.80168	0.310062	#N/A	1
hsa-miR-6848-5p	URS000075E309_9606	0.25	-2.26354	-4.80168	0.310062	#N/A	1
hsa-miR-4743-5p	URS0000117FAF_9606	0.25	-2.26354	-4.80168	0.310062	#N/A	1
hsa-miR-3137	URS0000427B2B_9606	0.25	-2.26354	-4.80168	0.310062	#N/A	1
hsa-miR-4766-5p	URS00000292B1_9606	0.25	-2.26354	-4.80168	0.310062	#N/A	1
hsa-miR-6824-3p	URS000075A22A_9606	0.25	-2.26354	-4.80168	0.310062	#N/A	1
hsa-miR-3131	URS00000FB5B8_9606	0.25	-2.26354	-4.80168	0.310062	#N/A	1
hsa-miR-6736-3p	URS0000759B63_9606	0.25	-2.26354	-4.80168	0.310062	#N/A	1
hsa-miR-3125	URS0000081D1E_9606	0.25	-2.26354	-4.80168	0.310062	#N/A	1
hsa-miR-4637	URS000036C820_9606	0.25	-2.26354	-4.80168	0.310062	#N/A	1
hsa-miR-3692-3p	URS000075BD86_9606	0.25	-2.26354	-4.80168	0.310062	#N/A	1
hsa-miR-6834-5p	URS000075DF58_9606	0.25	-2.26354	-4.80168	0.310062	#N/A	1
hsa-miR-130a-5p	URS0000229ECD_9606	0.25	-2.26354	-4.80168	0.310062	#N/A	1
hsa-miR-3679-3p	URS00003E3F4E_9606	0.25	-2.26354	-4.80168	0.310062	#N/A	1
hsa-miR-4298	URS00000726BD_9606	0.25	-2.26354	-4.80168	0.310062	#N/A	1
hsa-miR-6726-3p	URS000075C89D_9606	0.25	-2.26354	-4.80168	0.310062	#N/A	1
hsa-miR-548ab	URS0000496C56_9606	0.25	-2.26354	-4.80168	0.310062	#N/A	1
hsa-miR-6838-5p	URS000075EF04_9606	0.25	-2.26354	-4.80168	0.310062	#N/A	1
hsa-miR-6777-5p	URS000075B8A2_9606	0.25	-2.26354	-4.80168	0.310062	#N/A	1
hsa-miR-3145-3p	URS00004060DD_9606	0.25	-2.26354	-4.80168	0.310062	#N/A	1
hsa-miR-6502-5p	URS000075A771_9606	0.25	-2.26354	-4.80168	0.310062	#N/A	1
hsa-miR-548ae-3p	URS00003257B1_9606	0.25	-2.26354	-4.80168	0.310062	#N/A	1
hsa-miR-6800-3p	URS000075EE88_9606	0.25	-2.26354	-4.80168	0.310062	#N/A	1
hsa-miR-3196	URS000033B548_9606	0.25	-2.26354	-4.80168	0.310062	#N/A	1
hsa-miR-4526	URS0000009265_9606	1.25	-0.980572	-1.97325	0.319605	#N/A	1
hsa-miR-3163	URS00003A5E54_9606	1	-0.969908	-1.95872	0.334314	#N/A	1
hsa-miR-141-5p	URS000055E199_9606	1	-0.969668	-1.95839	0.336256	#N/A	1
hsa-miR-378c	URS000025307A_9606	1	-0.969295	-1.95788	0.336899	#N/A	1
hsa-miR-192-3p	URS00000B59A2_9606	1.75	-0.785019	-1.72311	0.337151	#N/A	1
hsa-miR-2276-3p	URS000075A253_9606	1.75	-0.78502	-1.72312	0.338481	#N/A	1
hsa-miR-548c-3p	URS0000614A9B_9606	1	-0.969062	-1.95757	0.349599	#N/A	1
hsa-miR-432-3p	URS0000105D19_9606	1	2.3023	4.93242	0.349906	#N/A	1
hsa-miR-2115-5p	URS000075D549_9606	1.25	-1.13635	-2.19825	0.355515	#N/A	1
hsa-miR-4775	URS000005542C_9606	1	-0.969648	-1.95836	0.355892	#N/A	1
hsa-miR-181d-3p	URS000075C355_9606	1	-0.969783	-1.95855	0.360664	#N/A	1
hsa-miR-4653-3p	URS000035646E_9606	0.75	2.22186	4.66493	0.364798	#N/A	1
hsa-miR-320e	URS00003B6B84_9606	1.25	-0.95828	-1.94299	0.36516	#N/A	1
hsa-miR-550a-3-5p	URS000050B2E2_9606	1.5	1.20141	2.29965	0.371804	#N/A	1
hsa-miR-362-3p	URS00003A19A3_9606	0.75	-1.20925	-2.31217	0.373868	#N/A	1
hsa-miR-942-3p	URS000075C646_9606	0.75	2.12753	4.36967	0.374996	#N/A	1
hsa-miR-4659a-5p	URS00004FD12F_9606	0.75	2.1274	4.36928	0.375027	#N/A	1
hsa-miR-3135a	URS0000411672_9606	0.75	2.1274	4.36928	0.375027	#N/A	1
hsa-miR-1343-5p	URS0000759B67_9606	0.75	2.1274	4.36928	0.375027	#N/A	1
hsa-miR-577	URS00004CD810_9606	0.75	2.12728	4.36894	0.375055	#N/A	1
hsa-miR-4687-5p	URS00003B6938_9606	0.75	2.12728	4.36893	0.375055	#N/A	1
hsa-miR-95-5p	URS000075D912_9606	0.75	2.12728	4.36893	0.375055	#N/A	1
hsa-miR-487a-3p	URS000016FD1B_9606	0.75	2.12715	4.36855	0.375086	#N/A	1
hsa-miR-7849-3p	URS000075E1D7_9606	0.75	2.12715	4.36855	0.375086	#N/A	1
hsa-miR-3130-3p	URS00002CA53E_9606	0.75	2.12715	4.36855	0.375086	#N/A	1
hsa-miR-3127-3p	URS0000292363_9606	0.75	2.12715	4.36855	0.375086	#N/A	1
hsa-miR-6880-3p	URS000075CCC6_9606	0.75	2.12715	4.36854	0.375086	#N/A	1
hsa-miR-3160-5p	URS0000046A2A_9606	0.75	2.12715	4.36854	0.375086	#N/A	1
hsa-miR-6786-3p	URS000075E834_9606	0.75	2.12704	4.3682	0.375114	#N/A	1
hsa-miR-3188	URS000049704B_9606	0.75	2.12704	4.3682	0.375114	#N/A	1
hsa-miR-433-3p	URS000024DFCE_9606	0.75	2.12704	4.3682	0.375114	#N/A	1
hsa-miR-4524a-3p	URS0000475586_9606	0.75	2.12691	4.36781	0.375144	#N/A	1
hsa-miR-6731-3p	URS000075C778_9606	0.75	2.12691	4.36781	0.375144	#N/A	1
hsa-miR-376a-5p	URS000032A93F_9606	0.75	2.12691	4.36781	0.375145	#N/A	1
hsa-miR-27b-5p	URS0000330617_9606	0.75	2.12691	4.36781	0.375145	#N/A	1
hsa-miR-3912-3p	URS0000472A9B_9606	0.75	2.1274	4.36929	0.376825	#N/A	1
hsa-miR-380-5p	URS000075BE5F_9606	0.75	2.12753	4.36968	0.378852	#N/A	1
hsa-miR-3691-5p	URS00000393C7_9606	1.75	-0.784519	-1.72252	0.38095	#N/A	1
hsa-miR-500b-3p	URS000075B475_9606	0.75	-0.951905	-1.93442	0.383734	#N/A	1
hsa-miR-4646-5p	URS00001A6D0C_9606	0.75	-0.951777	-1.93425	0.383787	#N/A	1
hsa-miR-548an	URS000075DD84_9606	0.75	-0.951662	-1.9341	0.383836	#N/A	1
hsa-miR-6847-5p	URS000075DD4B_9606	0.75	-0.952017	-1.93458	0.384641	#N/A	1
hsa-miR-99a-3p	URS00005C62FC_9606	1.5	1.20176	2.3002	0.394888	#N/A	1
hsa-miR-410-3p	URS000047E765_9606	0.75	2.08636	4.24675	0.395215	#N/A	1
hsa-miR-519c-5p	URS00005ECFE5_9606	0.75	2.08636	4.24675	0.396152	#N/A	1
hsa-miR-3622a-5p	URS00003B59DF_9606	0.75	2.08636	4.24675	0.396415	#N/A	1
hsa-miR-2116-5p	URS00000BA274_9606	0.75	2.08636	4.24675	0.396527	#N/A	1
hsa-miR-545-5p	URS00004C4520_9606	2.25	0.964967	1.95202	0.402159	#N/A	1
hsa-miR-202-3p	URS00003E24B2_9606	0.75	-0.951786	-1.93427	0.403573	#N/A	1
hsa-miR-618	URS0000450F92_9606	2.5	1.02288	2.03197	0.41278	#N/A	1
hsa-miR-106a-3p	URS00005F5B9E_9606	1	-1.01524	-2.02123	0.41442	#N/A	1
hsa-miR-3174	URS0000243FF1_9606	1.5	-0.743854	-1.67464	0.41912	#N/A	1
hsa-miR-619-5p	URS000075B584_9606	0.75	-0.952752	-1.93556	0.419261	#N/A	1
hsa-miR-101-2-5p	URS000075EB3E_9606	2.25	0.961319	1.94709	0.427205	#N/A	1
hsa-miR-6791-3p	URS000075A0CB_9606	2.75	0.737154	1.66688	0.439108	#N/A	1
hsa-miR-3620-3p	URS000075C163_9606	2.25	0.91372	1.8839	0.44325	#N/A	1
hsa-miR-548ay-3p	URS000075D0C5_9606	2.75	0.736661	1.66631	0.445678	#N/A	1
hsa-miR-2278	URS000059EB31_9606	2.75	0.736439	1.66606	0.445957	#N/A	1
hsa-miR-4677-3p	URS0000372130_9606	1.5	-0.759724	-1.69317	0.45465	#N/A	1
hsa-miR-4773	URS0000410073_9606	0.75	-0.943338	-1.92297	0.46006	#N/A	1
hsa-miR-6823-5p	URS000075C050_9606	0.5	1.83488	3.56741	0.467039	#N/A	1
hsa-miR-4705	URS00004FE139_9606	0.5	1.83488	3.56741	0.467508	#N/A	1
hsa-miR-605-3p	URS0000785093_9606	0.5	1.83488	3.56741	0.467985	#N/A	1
hsa-miR-6511b-3p	URS0000759CCE_9606	1.75	-0.663659	-1.58409	0.47442	#N/A	1
hsa-miR-374b-3p	URS00001EFEC1_9606	2	-0.606639	-1.52271	0.475339	#N/A	1
hsa-miR-548w	URS00003A8BB2_9606	0.5	-0.920215	-1.8924	0.47658	#N/A	1
hsa-miR-548ah-3p	URS0000462CE4_9606	0.5	-0.919874	-1.89195	0.476807	#N/A	1
hsa-miR-4523	URS00004B6231_9606	0.5	-0.919738	-1.89177	0.476826	#N/A	1
hsa-miR-514a-3p	URS00001AADF2_9606	0.5	-0.919738	-1.89177	0.476846	#N/A	1
hsa-miR-6881-3p	URS000075D12C_9606	0.5	-0.91961	-1.8916	0.476898	#N/A	1
hsa-miR-6832-5p	URS0000759BAE_9606	0.5	-0.919631	-1.89163	0.476905	#N/A	1
hsa-miR-4659b-5p	URS0000208DDC_9606	0.5	-0.919504	-1.89146	0.476977	#N/A	1
hsa-miR-548az-5p	URS000075B410_9606	0.5	-0.919504	-1.89146	0.476977	#N/A	1
hsa-miR-6514-3p	URS000075C48C_9606	0.5	-0.919504	-1.89146	0.476977	#N/A	1
hsa-miR-3115	URS00000BB229_9606	0.5	-0.919259	-1.89114	0.477056	#N/A	1
hsa-miR-5189-5p	URS00005CCD18_9606	2	0.807134	1.74973	0.477106	#N/A	1
hsa-miR-1288-3p	URS000075CAED_9606	0.5	-0.919131	-1.89098	0.477128	#N/A	1
hsa-miR-4766-3p	URS00000B6FA1_9606	1.25	0.964779	1.95177	0.479272	#N/A	1
hsa-miR-6818-3p	URS000075D9FB_9606	1.25	0.964057	1.95079	0.479587	#N/A	1
hsa-miR-2355-5p	URS0000609C67_9606	1.25	0.964428	1.95129	0.479997	#N/A	1
hsa-miR-6866-3p	URS000075E526_9606	0.5	-0.919494	-1.89145	0.48231	#N/A	1
hsa-miR-4449	URS00004DE2FC_9606	0.5	-0.919387	-1.89131	0.483724	#N/A	1
hsa-miR-758-5p	URS0000457089_9606	1.25	0.963922	1.95061	0.487335	#N/A	1
hsa-miR-6742-5p	URS000075B7CE_9606	0.5	1.68248	3.20978	0.491145	#N/A	1
hsa-miR-4728-3p	URS00001FF3CD_9606	0.5	1.68248	3.20978	0.491145	#N/A	1
hsa-miR-3176	URS00004AAAFF_9606	0.5	1.67934	3.20281	0.491952	#N/A	1
hsa-miR-200c-5p	URS0000346F1C_9606	0.5	1.67934	3.20281	0.491952	#N/A	1
hsa-miR-4296	URS000075CE36_9606	0.5	-0.919735	-1.89177	0.492054	#N/A	1
hsa-miR-122b-5p	URS000052829C_9606	0.5	1.67934	3.20281	0.492134	#N/A	1
hsa-miR-18b-3p	URS00000A057E_9606	0.5	1.67934	3.20281	0.492134	#N/A	1
hsa-miR-6787-5p	URS000075DD35_9606	0.5	1.67934	3.20281	0.492134	#N/A	1
hsa-miR-6745	URS000075AE63_9606	0.5	1.67934	3.20281	0.492134	#N/A	1
hsa-miR-1236-3p	URS000075D8A7_9606	0.5	1.65755	3.1548	0.497664	#N/A	1
hsa-miR-301b-5p	URS000076F524_9606	0.5	1.65755	3.1548	0.497664	#N/A	1
hsa-miR-4421	URS00002B0920_9606	0.5	1.65755	3.1548	0.497664	#N/A	1
hsa-miR-3911	URS00001B968D_9606	0.5	1.65755	3.1548	0.497664	#N/A	1
hsa-miR-4724-5p	URS00003CCBB9_9606	0.5	1.65755	3.1548	0.497664	#N/A	1
hsa-miR-7113-3p	URS000075D451_9606	0.5	1.65755	3.1548	0.497664	#N/A	1
hsa-miR-556-5p	URS000033CC69_9606	0.5	1.65755	3.1548	0.497664	#N/A	1
hsa-miR-6883-3p	URS000075E11F_9606	0.5	1.65742	3.15452	0.4977	#N/A	1
hsa-miR-4659b-3p	URS0000327F71_9606	0.5	1.65742	3.15452	0.4977	#N/A	1
hsa-miR-6729-5p	URS000075DD20_9606	0.5	1.65742	3.15452	0.4977	#N/A	1
hsa-miR-4754	URS000058C0AB_9606	0.5	1.65742	3.15452	0.4977	#N/A	1
hsa-miR-6510-3p	URS000075D4B1_9606	0.5	1.65742	3.15452	0.4977	#N/A	1
hsa-miR-3620-5p	URS00004818BD_9606	0.5	1.65742	3.15452	0.4977	#N/A	1
hsa-miR-452-5p	URS0000550C66_9606	0.5	1.6573	3.15426	0.497732	#N/A	1
hsa-miR-6732-3p	URS000075DD0B_9606	0.5	1.6573	3.15426	0.497732	#N/A	1
hsa-miR-1233-3p	URS000075D36A_9606	0.5	1.6573	3.15426	0.497732	#N/A	1
hsa-miR-4644	URS000013207B_9606	0.5	1.6573	3.15426	0.497732	#N/A	1
hsa-miR-6731-5p	URS000075BFCB_9606	0.5	1.6573	3.15426	0.497732	#N/A	1
hsa-miR-1228-5p	URS00004F1E01_9606	0.5	1.65718	3.15398	0.497768	#N/A	1
hsa-miR-4786-5p	URS000023BDD3_9606	0.5	1.65718	3.15398	0.497768	#N/A	1
hsa-miR-1289	URS0000030489_9606	0.5	1.65718	3.15398	0.497768	#N/A	1
hsa-miR-34a-3p	URS00000EED18_9606	0.5	1.65718	3.15398	0.497768	#N/A	1
hsa-miR-3690	URS0000330DDA_9606	0.5	1.65718	3.15398	0.497768	#N/A	1
hsa-miR-10393-3p	URS0000D535D5_9606	0.5	1.65718	3.15398	0.497768	#N/A	1
hsa-miR-655-3p	URS00005E1A16_9606	0.5	1.65717	3.15398	0.497768	#N/A	1
hsa-miR-147b-5p	URS0000D535C2_9606	0.5	1.65717	3.15398	0.497768	#N/A	1
hsa-miR-1238-3p	URS000075E57E_9606	0.5	1.65717	3.15398	0.497768	#N/A	1
hsa-miR-6893-3p	URS000075AE91_9606	0.5	1.65717	3.15398	0.497768	#N/A	1
hsa-miR-4638-5p	URS000005CE28_9606	0.5	1.65717	3.15398	0.497768	#N/A	1
hsa-miR-5006-3p	URS000055E32C_9606	0.5	1.65717	3.15398	0.497768	#N/A	1
hsa-miR-215-3p	URS000075D75C_9606	0.5	1.65693	3.15345	0.497836	#N/A	1
hsa-miR-6765-3p	URS000075BB8F_9606	0.5	1.65693	3.15345	0.497836	#N/A	1
hsa-miR-668-3p	URS000075C6C5_9606	0.5	1.65693	3.15345	0.497836	#N/A	1
hsa-miR-4697-3p	URS00003685CF_9606	0.5	1.65693	3.15345	0.497836	#N/A	1
hsa-miR-5697	URS000075CD80_9606	0.5	1.65693	3.15345	0.497836	#N/A	1
hsa-miR-6759-5p	URS000075A5C0_9606	0.5	1.65693	3.15345	0.497836	#N/A	1
hsa-miR-6755-5p	URS000075D344_9606	0.5	1.65693	3.15345	0.497836	#N/A	1
hsa-miR-4743-3p	URS000075B649_9606	0.5	1.65693	3.15345	0.497836	#N/A	1
hsa-miR-376c-5p	URS00001B9F58_9606	0.5	1.65693	3.15345	0.497836	#N/A	1
hsa-miR-376a-2-5p	URS00004B1322_9606	0.5	1.65693	3.15345	0.497836	#N/A	1
hsa-miR-4722-5p	URS000047996E_9606	0.5	1.65693	3.15345	0.497836	#N/A	1
hsa-miR-4741	URS0000547F6A_9606	0.5	1.65693	3.15345	0.497836	#N/A	1
hsa-miR-6858-3p	URS000075D01E_9606	0.5	1.65693	3.15345	0.497836	#N/A	1
hsa-miR-4655-5p	URS0000576E6E_9606	0.5	1.65693	3.15345	0.497836	#N/A	1
hsa-miR-7-2-3p	URS0000572E11_9606	0.5	1.65693	3.15345	0.497836	#N/A	1
hsa-miR-544a	URS00001934CD_9606	0.5	1.65693	3.15345	0.497836	#N/A	1
hsa-miR-4999-5p	URS000075CA38_9606	1.25	-0.685666	-1.60844	0.501649	#N/A	1
hsa-miR-5589-5p	URS0000759BC8_9606	1.25	0.964062	1.95079	0.503948	#N/A	1
hsa-miR-211-5p	URS00001A3555_9606	2.5	0.607004	1.52309	0.525394	#N/A	1
hsa-miR-10399-3p	URS0000D501D5_9606	2.5	0.606254	1.5223	0.536392	#N/A	1
hsa-miR-6513-5p	URS000075C1E1_9606	2.5	0.607122	1.52322	0.539045	#N/A	1
hsa-miR-495-5p	URS00004FFC5A_9606	1.75	0.628638	1.54611	0.570224	#N/A	1
hsa-miR-149-5p	URS00001C770D_9606	1	-0.597847	-1.51346	0.579564	#N/A	1
hsa-miR-1247-5p	URS000057DF36_9606	1.75	0.628885	1.54637	0.579612	#N/A	1
hsa-miR-34b-3p	URS000027352D_9606	1	-0.598326	-1.51396	0.582051	#N/A	1
hsa-miR-935	URS000033EBB8_9606	1	-0.597975	-1.51359	0.583688	#N/A	1
hsa-miR-548t-5p	URS000057CDAB_9606	1	-0.598434	-1.51407	0.599736	#N/A	1
hsa-miR-708-5p	URS000019D79B_9606	1.25	-0.622766	-1.53982	0.603897	#N/A	1
hsa-miR-5683	URS000075E023_9606	0.25	-0.845098	-1.79639	0.612929	#N/A	1
hsa-miR-135a-3p	URS0000169868_9606	0.25	-0.845098	-1.79639	0.612929	#N/A	1
hsa-miR-4716-3p	URS000020579D_9606	0.25	-0.844857	-1.79609	0.613046	#N/A	1
hsa-miR-4433a-3p	URS00005A3BC9_9606	0.25	-0.844857	-1.79609	0.613046	#N/A	1
hsa-miR-584-3p	URS000006BE7D_9606	0.25	-0.844857	-1.79609	0.613046	#N/A	1
hsa-miR-508-3p	URS000044FE6A_9606	0.25	-0.844857	-1.79609	0.613046	#N/A	1
hsa-miR-3190-3p	URS00005ACA7C_9606	0.25	-0.844749	-1.79595	0.613098	#N/A	1
hsa-miR-4670-3p	URS00005CC60E_9606	0.25	-0.844749	-1.79595	0.613098	#N/A	1
hsa-miR-7110-3p	URS000075CF8A_9606	0.25	-0.844749	-1.79595	0.613098	#N/A	1
hsa-miR-7848-3p	URS000075EF24_9606	0.25	-0.844749	-1.79595	0.613098	#N/A	1
hsa-miR-410-5p	URS00002233F4_9606	0.25	-0.844749	-1.79595	0.613098	#N/A	1
hsa-miR-4767	URS000035D2F9_9606	0.25	-0.844749	-1.79595	0.613098	#N/A	1
hsa-miR-4800-5p	URS0000539562_9606	0.25	-0.844749	-1.79595	0.613098	#N/A	1
hsa-miR-490-3p	URS00001496AE_9606	0.25	-0.844749	-1.79595	0.613098	#N/A	1
hsa-miR-202-5p	URS00003D8730_9606	0.25	-0.844749	-1.79595	0.613098	#N/A	1
hsa-miR-6796-5p	URS0000759E61_9606	0.25	-0.844749	-1.79595	0.613098	#N/A	1
hsa-miR-133b	URS000032BD73_9606	0.25	-0.844749	-1.79595	0.613098	#N/A	1
hsa-miR-216a-5p	URS0000318E24_9606	0.25	-0.844614	-1.79578	0.613134	#N/A	1
hsa-miR-3928-5p	URS0000759D35_9606	0.25	-0.844614	-1.79578	0.613134	#N/A	1
hsa-miR-643	URS00001941B8_9606	0.25	-0.844622	-1.79579	0.61316	#N/A	1
hsa-miR-6754-5p	URS000075A250_9606	0.25	-0.844622	-1.79579	0.61316	#N/A	1
hsa-miR-6726-5p	URS000075C413_9606	0.25	-0.844622	-1.79579	0.61316	#N/A	1
hsa-miR-6771-5p	URS000075EF6D_9606	0.25	-0.844622	-1.79579	0.61316	#N/A	1
hsa-miR-4436a	URS00004C6C6F_9606	0.25	-0.844622	-1.79579	0.61316	#N/A	1
hsa-miR-187-5p	URS000047FD4C_9606	0.25	-0.844622	-1.79579	0.61316	#N/A	1
hsa-miR-6869-5p	URS000075C3FC_9606	0.25	-0.844622	-1.79579	0.61316	#N/A	1
hsa-miR-6758-5p	URS000075A3BC_9606	0.25	-0.844622	-1.79579	0.61316	#N/A	1
hsa-miR-515-5p	URS00000A68B2_9606	0.25	-0.844622	-1.79579	0.61316	#N/A	1
hsa-miR-3180-3p	URS00002C4233_9606	0.25	-0.844622	-1.79579	0.61316	#N/A	1
hsa-miR-4719	URS0000088093_9606	0.25	-0.844622	-1.79579	0.61316	#N/A	1
hsa-miR-12135	URS0000D52303_9606	0.25	-0.844506	-1.79565	0.613187	#N/A	1
hsa-miR-548am-3p	URS0000450D02_9606	0.25	-0.844505	-1.79565	0.613187	#N/A	1
hsa-miR-6891-5p	URS000075BD73_9606	0.25	-0.844505	-1.79565	0.613187	#N/A	1
hsa-miR-3913-3p	URS0000242881_9606	0.25	-0.844505	-1.79565	0.613187	#N/A	1
hsa-miR-937-3p	URS0000553F51_9606	0.25	-0.844505	-1.79565	0.613187	#N/A	1
hsa-miR-4658	URS00002947E6_9606	0.25	-0.844377	-1.79549	0.613233	#N/A	1
hsa-miR-1225-5p	URS000075D0F5_9606	0.25	-0.844377	-1.79549	0.613233	#N/A	1
hsa-miR-765	URS0000235862_9606	0.25	-0.844377	-1.79549	0.613233	#N/A	1
hsa-miR-3680-3p	URS000075F058_9606	0.25	-0.844379	-1.79549	0.613249	#N/A	1
hsa-miR-3149	URS00005C1F22_9606	0.25	-0.844379	-1.79549	0.613249	#N/A	1
hsa-miR-4672	URS000028BB78_9606	0.25	-0.844379	-1.79549	0.613249	#N/A	1
hsa-miR-135b-5p	URS000001C659_9606	0.25	-0.844379	-1.79549	0.613249	#N/A	1
hsa-miR-6808-3p	URS0000759DC1_9606	0.25	-0.844379	-1.79549	0.613249	#N/A	1
hsa-miR-3179	URS00003AF4CD_9606	0.25	-0.844379	-1.79549	0.613249	#N/A	1
hsa-miR-4657	URS0000412AC7_9606	0.25	-0.844379	-1.79549	0.613249	#N/A	1
hsa-miR-7705	URS000060B2B9_9606	0.25	-0.844379	-1.79549	0.613249	#N/A	1
hsa-miR-4639-5p	URS00003F2CCA_9606	0.25	-0.844378	-1.79549	0.613249	#N/A	1
hsa-miR-6761-5p	URS0000759C5F_9606	0.25	-0.844378	-1.79549	0.613249	#N/A	1
hsa-miR-4639-3p	URS0000465D9A_9606	0.25	-0.844378	-1.79549	0.613249	#N/A	1
hsa-miR-6740-5p	URS000075E833_9606	0.25	-0.844378	-1.79549	0.613249	#N/A	1
hsa-miR-5094	URS000075BFDA_9606	0.25	-0.844378	-1.79549	0.613249	#N/A	1
hsa-miR-6752-3p	URS000075BA76_9606	0.25	-0.84425	-1.79533	0.613295	#N/A	1
hsa-miR-4745-3p	URS000054DB95_9606	0.25	-0.84425	-1.79533	0.613295	#N/A	1
hsa-miR-1298-5p	URS00003DF3AE_9606	0.25	-0.844854	-1.79608	0.614391	#N/A	1
hsa-miR-3161	URS00000D5659_9606	1	0.799596	1.74061	0.614585	#N/A	1
hsa-miR-4749-5p	URS00000CDD4F_9606	0.25	-0.844485	-1.79562	0.614816	#N/A	1
hsa-miR-6882-3p	URS000075C8AB_9606	0.25	-0.844485	-1.79562	0.6156	#N/A	1
hsa-miR-548a-5p	URS00005F5B1B_9606	0.25	-0.844485	-1.79562	0.615747	#N/A	1
hsa-miR-455-5p	URS00000AD002_9606	1.5	-0.551604	-1.46571	0.620733	#N/A	1
hsa-miR-509-3p	URS00002E177F_9606	1	0.680884	1.60312	0.624997	#N/A	1
hsa-miR-1278	URS0000171FEC_9606	1	0.680758	1.60298	0.625065	#N/A	1
hsa-miR-422a	URS00003CC245_9606	1	0.680651	1.60286	0.625094	#N/A	1
hsa-miR-6131	URS000075CF50_9606	1	0.680642	1.60285	0.625128	#N/A	1
hsa-miR-641	URS000039D790_9606	1	0.680514	1.60271	0.625181	#N/A	1
hsa-miR-365b-5p	URS00003E2232_9606	1	0.680278	1.60245	0.625294	#N/A	1
hsa-let-7e-3p	URS0000409B45_9606	1	0.680271	1.60244	0.625311	#N/A	1
hsa-miR-4521	URS000034E58D_9606	1	0.680271	1.60244	0.625326	#N/A	1
hsa-miR-4326	URS0000555DA6_9606	1	0.680143	1.6023	0.62538	#N/A	1
hsa-miR-6857-3p	URS000075B016_9606	1	0.681001	1.60325	0.628895	#N/A	1
hsa-miR-1914-5p	URS000075C11C_9606	1	0.680778	1.603	0.630059	#N/A	1
hsa-miR-497-3p	URS000007D64A_9606	1	0.680535	1.60273	0.630214	#N/A	1
hsa-miR-6763-5p	URS0000759FD0_9606	1	0.680779	1.60301	0.632316	#N/A	1
hsa-miR-4750-5p	URS0000210075_9606	1	0.680779	1.60301	0.632756	#N/A	1
hsa-miR-6833-3p	URS000075AD96_9606	1.5	0.609827	1.52608	0.649838	#N/A	1
hsa-miR-4440	URS00003BFB30_9606	1.5	-0.448657	-1.36477	0.650327	#N/A	1
hsa-miR-5194	URS0000585553_9606	1.25	-0.505892	-1.42	0.660182	#N/A	1
hsa-miR-887-3p	URS00002A8BC6_9606	2.75	0.457415	1.37308	0.663682	#N/A	1
hsa-miR-6820-3p	URS000075B26F_9606	2	-0.361283	-1.28457	0.697158	#N/A	1
hsa-miR-940	URS000041FA2C_9606	0.25	0.956096	1.94005	0.707125	#N/A	1
hsa-miR-3165	URS0000237E04_9606	0.25	0.956096	1.94005	0.707125	#N/A	1
hsa-miR-4701-3p	URS000006983A_9606	0.25	0.956096	1.94005	0.707125	#N/A	1
hsa-miR-1321	URS000075A206_9606	0.25	0.956096	1.94005	0.707125	#N/A	1
hsa-miR-4723-3p	URS000051E359_9606	0.25	0.956096	1.94005	0.707125	#N/A	1
hsa-miR-6802-5p	URS000075CF39_9606	0.25	0.956096	1.94005	0.707125	#N/A	1
hsa-miR-4473	URS000075A17D_9606	0.25	0.956096	1.94005	0.707125	#N/A	1
hsa-miR-3191-5p	URS0000782790_9606	0.25	0.956096	1.94005	0.707125	#N/A	1
hsa-miR-6779-5p	URS000075A236_9606	0.25	0.956096	1.94005	0.707125	#N/A	1
hsa-miR-612	URS0000759916_9606	0.25	0.956096	1.94005	0.707125	#N/A	1
hsa-miR-1914-3p	URS000075E34C_9606	0.25	0.956096	1.94005	0.707125	#N/A	1
hsa-miR-548p	URS00002E628F_9606	0.25	0.956096	1.94005	0.707125	#N/A	1
hsa-miR-4667-3p	URS00001CE046_9606	0.25	0.956096	1.94005	0.707125	#N/A	1
hsa-miR-6784-3p	URS000075C32F_9606	0.25	0.956096	1.94005	0.707125	#N/A	1
hsa-miR-1911-5p	URS00007455B8_9606	0.25	0.956096	1.94005	0.707125	#N/A	1
hsa-miR-6762-3p	URS000075CFC5_9606	0.25	0.956096	1.94005	0.707125	#N/A	1
hsa-miR-6737-5p	URS000075C8FF_9606	0.25	0.956096	1.94005	0.707125	#N/A	1
hsa-miR-6894-3p	URS000075D303_9606	0.25	0.955969	1.93988	0.707165	#N/A	1
hsa-miR-4425	URS000035AC91_9606	0.25	0.955969	1.93988	0.707165	#N/A	1
hsa-miR-3689f	URS000075A613_9606	0.25	0.955969	1.93988	0.707165	#N/A	1
hsa-miR-6895-3p	URS000075EC02_9606	0.25	0.955969	1.93988	0.707165	#N/A	1
hsa-miR-4723-5p	URS000004BACE_9606	0.25	0.955969	1.93988	0.707165	#N/A	1
hsa-miR-4498	URS000027F5F3_9606	0.25	0.955969	1.93988	0.707165	#N/A	1
hsa-miR-3202	URS000005E91B_9606	0.25	0.955969	1.93988	0.707165	#N/A	1
hsa-miR-6820-5p	URS000075E8D5_9606	0.25	0.955969	1.93988	0.707165	#N/A	1
hsa-miR-24-1-5p	URS00002D0FC3_9606	0.25	0.955969	1.93988	0.707165	#N/A	1
hsa-miR-4695-3p	URS00005895E8_9606	0.25	0.955969	1.93988	0.707165	#N/A	1
hsa-miR-6134	URS000075DB54_9606	0.25	0.955969	1.93988	0.707165	#N/A	1
hsa-miR-1827	URS000056215C_9606	0.25	0.955969	1.93988	0.707165	#N/A	1
hsa-miR-6716-3p	URS000075ED55_9606	0.25	0.955969	1.93988	0.707165	#N/A	1
hsa-miR-7113-5p	URS00007599A0_9606	0.25	0.955969	1.93988	0.707165	#N/A	1
hsa-miR-34b-5p	URS0000432971_9606	0.25	0.955969	1.93988	0.707165	#N/A	1
hsa-miR-449c-5p	URS00002198F3_9606	0.25	0.955969	1.93988	0.707165	#N/A	1
hsa-miR-7851-3p	URS000075DAFC_9606	0.25	0.955969	1.93988	0.707165	#N/A	1
hsa-miR-552-5p	URS000075AF8C_9606	0.25	0.955969	1.93988	0.707165	#N/A	1
hsa-miR-103a-1-5p	URS00005812A9_9606	0.25	0.955969	1.93988	0.707165	#N/A	1
hsa-miR-3940-5p	URS00001E8DA7_9606	0.25	0.955969	1.93988	0.707165	#N/A	1
hsa-miR-3135b	URS0000164F91_9606	0.25	0.955969	1.93988	0.707165	#N/A	1
hsa-miR-6847-3p	URS000075EBAD_9606	0.25	0.955969	1.93988	0.707165	#N/A	1
hsa-miR-1180-5p	URS00007769A4_9606	0.25	0.955969	1.93988	0.707165	#N/A	1
hsa-miR-3663-5p	URS000075ECFC_9606	0.25	0.955969	1.93988	0.707165	#N/A	1
hsa-miR-6770-3p	URS000075D6C4_9606	0.25	0.955969	1.93988	0.707165	#N/A	1
hsa-miR-4757-3p	URS00000F339A_9606	0.25	0.955969	1.93988	0.707165	#N/A	1
hsa-miR-3617-3p	URS000075EDB5_9606	0.25	0.955969	1.93988	0.707165	#N/A	1
hsa-miR-6876-5p	URS0000759DEA_9606	0.25	0.955969	1.93988	0.707165	#N/A	1
hsa-miR-3144-3p	URS0000393AD8_9606	0.25	0.955969	1.93988	0.707165	#N/A	1
hsa-miR-1258	URS000075C57C_9606	0.25	0.955969	1.93988	0.707165	#N/A	1
hsa-miR-133a-5p	URS0000383E7F_9606	0.25	0.955969	1.93988	0.707165	#N/A	1
hsa-miR-6743-3p	URS000075A77C_9606	0.25	0.955969	1.93988	0.707165	#N/A	1
hsa-miR-210-5p	URS000075D16F_9606	0.25	0.955969	1.93988	0.707165	#N/A	1
hsa-miR-4458	URS000032EF64_9606	0.25	0.955969	1.93988	0.707165	#N/A	1
hsa-miR-6837-5p	URS000075DBA0_9606	0.25	0.955969	1.93988	0.707165	#N/A	1
hsa-miR-944	URS000004203C_9606	0.25	0.955969	1.93988	0.707165	#N/A	1
hsa-miR-548ah-5p	URS0000759B5E_9606	0.25	0.955969	1.93988	0.707165	#N/A	1
hsa-miR-4482-5p	URS000075A962_9606	0.25	0.955968	1.93988	0.707165	#N/A	1
hsa-miR-656-3p	URS0000202460_9606	0.25	0.955968	1.93988	0.707165	#N/A	1
hsa-miR-4485-5p	URS00007649C8_9606	0.25	0.955968	1.93988	0.707165	#N/A	1
hsa-miR-7106-3p	URS000075C7CF_9606	0.25	0.955968	1.93988	0.707165	#N/A	1
hsa-miR-138-5p	URS000040780F_9606	0.25	0.955968	1.93988	0.707165	#N/A	1
hsa-miR-4799-5p	URS00001B09C2_9606	0.25	0.955968	1.93988	0.707165	#N/A	1
hsa-miR-6822-5p	URS00007599EF_9606	0.25	0.955968	1.93988	0.707165	#N/A	1
hsa-miR-218-2-3p	URS00001F9A0F_9606	0.25	0.955968	1.93988	0.707165	#N/A	1
hsa-miR-1224-3p	URS000075C165_9606	0.25	0.955968	1.93988	0.707165	#N/A	1
hsa-miR-6734-3p	URS000075EB5C_9606	0.25	0.955968	1.93988	0.707165	#N/A	1
hsa-miR-6738-5p	URS000075A6C6_9606	0.25	0.955968	1.93988	0.707165	#N/A	1
hsa-miR-363-5p	URS00000B989F_9606	0.25	0.955968	1.93988	0.707165	#N/A	1
hsa-miR-6511b-5p	URS0000759A05_9606	0.25	0.955968	1.93988	0.707165	#N/A	1
hsa-miR-518a-3p	URS0000024ACC_9606	0.25	0.955968	1.93988	0.707165	#N/A	1
hsa-miR-1229-5p	URS00008E395F_9606	0.25	0.955968	1.93988	0.707165	#N/A	1
hsa-miR-890	URS0000759F06_9606	0.25	0.955968	1.93988	0.707165	#N/A	1
hsa-miR-627-3p	URS000075D437_9606	0.25	0.955968	1.93988	0.707165	#N/A	1
hsa-miR-9983-3p	URS0000D4FF80_9606	0.25	0.955968	1.93988	0.707165	#N/A	1
hsa-miR-4677-5p	URS000032BDF4_9606	0.25	0.955968	1.93988	0.707165	#N/A	1
hsa-miR-6853-3p	URS000075D50A_9606	0.25	0.955968	1.93988	0.707165	#N/A	1
hsa-miR-3944-5p	URS00002ED2C9_9606	0.25	0.955968	1.93988	0.707165	#N/A	1
hsa-miR-876-5p	URS0000470305_9606	0.25	0.955968	1.93988	0.707165	#N/A	1
hsa-miR-6861-3p	URS000075D08E_9606	0.25	0.955968	1.93988	0.707165	#N/A	1
hsa-miR-938	URS000075DF80_9606	0.25	0.955968	1.93988	0.707165	#N/A	1
hsa-miR-6766-3p	URS000075DCFB_9606	0.25	0.955968	1.93988	0.707165	#N/A	1
hsa-miR-4510	URS00005F1B8C_9606	0.25	0.955968	1.93988	0.707165	#N/A	1
hsa-miR-4786-3p	URS0000078918_9606	0.25	0.955968	1.93988	0.707165	#N/A	1
hsa-miR-3663-3p	URS000075C2EC_9606	0.25	0.955724	1.93955	0.707241	#N/A	1
hsa-miR-6797-3p	URS000075AB1D_9606	0.25	0.955724	1.93955	0.707241	#N/A	1
hsa-miR-4687-3p	URS000047456A_9606	0.25	0.955724	1.93955	0.707241	#N/A	1
hsa-miR-4664-5p	URS00005A06DD_9606	0.25	0.955724	1.93955	0.707241	#N/A	1
hsa-miR-675-5p	URS00004E5112_9606	0.25	0.955724	1.93955	0.707241	#N/A	1
hsa-miR-3177-5p	URS0000534224_9606	0.25	0.955724	1.93955	0.707241	#N/A	1
hsa-miR-137-3p	URS00001E3523_9606	0.25	0.955724	1.93955	0.707241	#N/A	1
hsa-miR-6855-5p	URS000075AFD3_9606	0.25	0.955724	1.93955	0.707241	#N/A	1
hsa-miR-6818-5p	URS000075B57E_9606	0.25	0.955724	1.93955	0.707241	#N/A	1
hsa-miR-7856-5p	URS000075BCE8_9606	0.25	0.955724	1.93955	0.707241	#N/A	1
hsa-miR-3155a	URS00002D349B_9606	0.25	0.955724	1.93955	0.707241	#N/A	1
hsa-miR-3189-3p	URS00001B12A4_9606	0.25	0.955724	1.93955	0.707241	#N/A	1
hsa-miR-5090	URS000055929F_9606	0.25	0.955724	1.93955	0.707241	#N/A	1
hsa-miR-519d-5p	URS000075AFE4_9606	0.25	0.955724	1.93955	0.707241	#N/A	1
hsa-miR-3187-5p	URS0000486E0B_9606	0.25	0.955724	1.93955	0.707241	#N/A	1
hsa-miR-134-3p	URS000075CBC9_9606	0.25	0.955724	1.93955	0.707241	#N/A	1
hsa-miR-4477a	URS000075ABFD_9606	0.25	0.955724	1.93955	0.707241	#N/A	1
hsa-miR-188-3p	URS000061AB33_9606	0.25	0.955724	1.93955	0.707241	#N/A	1
hsa-miR-526b-5p	URS00004C21E4_9606	0.25	0.955724	1.93955	0.707241	#N/A	1
hsa-miR-1269a	URS0000026A1D_9606	0.25	0.955724	1.93955	0.707241	#N/A	1
hsa-miR-6736-5p	URS000075A2B8_9606	0.25	0.955724	1.93955	0.707241	#N/A	1
hsa-miR-6738-3p	URS000075A1B6_9606	0.25	0.955724	1.93955	0.707241	#N/A	1
hsa-miR-1910-3p	URS000075A0DB_9606	0.25	0.955724	1.93955	0.707241	#N/A	1
hsa-miR-12129	URS0000D55A15_9606	0.25	0.955724	1.93955	0.707241	#N/A	1
hsa-miR-455-3p	URS000022A78C_9606	0.25	0.955724	1.93955	0.707241	#N/A	1
hsa-miR-320a-5p	URS000042A57E_9606	0.25	0.955724	1.93955	0.707241	#N/A	1
hsa-miR-615-5p	URS00004D8280_9606	0.25	0.955724	1.93955	0.707241	#N/A	1
hsa-miR-4758-5p	URS0000378EED_9606	0.25	0.955724	1.93955	0.707241	#N/A	1
hsa-miR-6874-3p	URS000075B25C_9606	0.25	0.955724	1.93955	0.707241	#N/A	1
hsa-miR-4436b-3p	URS0000499F46_9606	0.25	0.955724	1.93955	0.707241	#N/A	1
hsa-miR-518c-3p	URS0000759F7E_9606	0.25	0.955724	1.93955	0.707241	#N/A	1
hsa-miR-548as-3p	URS000075AD19_9606	0.25	0.955724	1.93955	0.707241	#N/A	1
hsa-miR-510-3p	URS000075B179_9606	0.25	0.955724	1.93955	0.707241	#N/A	1
hsa-miR-1261	URS00003975B5_9606	0.25	0.955724	1.93955	0.707241	#N/A	1
hsa-miR-323a-5p	URS000018E72A_9606	0.25	0.955724	1.93955	0.707241	#N/A	1
hsa-miR-4779	URS00005D4237_9606	0.25	0.955724	1.93955	0.707241	#N/A	1
hsa-miR-6503-5p	URS000075B0F8_9606	0.25	0.955724	1.93955	0.707241	#N/A	1
hsa-miR-219b-5p	URS0000527B00_9606	0.25	0.955724	1.93955	0.707241	#N/A	1
hsa-miR-5588-5p	URS00000EBD4B_9606	0.25	0.955724	1.93955	0.707241	#N/A	1
hsa-miR-6782-5p	URS000075C94B_9606	0.25	0.955724	1.93955	0.707241	#N/A	1
hsa-miR-6827-3p	URS000075ACD6_9606	0.25	0.955724	1.93955	0.707241	#N/A	1
hsa-miR-6832-3p	URS000075E203_9606	0.25	0.955724	1.93955	0.707241	#N/A	1
hsa-miR-4645-5p	URS000010BD8D_9606	0.25	0.955724	1.93955	0.707241	#N/A	1
hsa-miR-6718-5p	URS0000759F79_9606	0.25	0.955724	1.93955	0.707241	#N/A	1
hsa-miR-216b-3p	URS000075ABB0_9606	0.25	0.955724	1.93955	0.707241	#N/A	1
hsa-miR-4714-5p	URS00005DA9AC_9606	0.25	0.955724	1.93955	0.707241	#N/A	1
hsa-miR-216b-5p	URS000046CDA6_9606	0.25	0.955724	1.93955	0.707241	#N/A	1
hsa-miR-411-3p	URS000037DAEA_9606	0.25	0.955724	1.93955	0.707241	#N/A	1
hsa-miR-548as-5p	URS000075A3D2_9606	0.25	0.955724	1.93955	0.707241	#N/A	1
hsa-miR-548az-3p	URS000075BC98_9606	0.25	0.955724	1.93955	0.707241	#N/A	1
hsa-miR-6774-3p	URS000075DE96_9606	0.25	0.955724	1.93955	0.707241	#N/A	1
hsa-miR-4680-3p	URS00005CFD69_9606	0.25	0.955724	1.93955	0.707241	#N/A	1
hsa-miR-549a-3p	URS00004C689A_9606	0.25	0.955724	1.93955	0.707241	#N/A	1
hsa-miR-1268b	URS000033B91D_9606	0.75	-0.450116	-1.36615	0.708422	#N/A	1
hsa-miR-6837-3p	URS000075E6F0_9606	0.75	-0.44976	-1.36581	0.708651	#N/A	1
hsa-miR-19b-1-5p	URS00001B9622_9606	0.75	-0.449769	-1.36582	0.708669	#N/A	1
hsa-miR-3173-3p	URS000017CCCB_9606	0.75	-0.449525	-1.36559	0.70881	#N/A	1
hsa-miR-6884-5p	URS0000759FCF_9606	0.75	-0.449525	-1.36559	0.70881	#N/A	1
hsa-miR-8485	URS000076B539_9606	0.75	-0.449408	-1.36548	0.708866	#N/A	1
hsa-miR-580-3p	URS000075D9A5_9606	0.75	-0.44928	-1.36536	0.709419	#N/A	1
hsa-miR-3175	URS00002394F5_9606	0.75	-0.449526	-1.36559	0.711238	#N/A	1
hsa-miR-548ak	URS000037B2E0_9606	1.5	0.425798	1.34332	0.713855	#N/A	1
hsa-miR-6516-5p	URS000075A0B9_9606	0.75	-0.449408	-1.36548	0.720388	#N/A	1
hsa-miR-5586-5p	URS0000759C15_9606	1.5	0.425926	1.34343	0.721302	#N/A	1
hsa-miR-665	URS0000355E82_9606	1.5	0.425302	1.34285	0.722003	#N/A	1
hsa-miR-1908-3p	URS000075E4A7_9606	1.5	0.425693	1.34322	0.722803	#N/A	1
hsa-miR-6807-5p	URS000075EA7D_9606	1.25	0.492809	1.40718	0.72514	#N/A	1
hsa-miR-449a	URS00001F5B39_9606	0.75	-0.449259	-1.36534	0.72586	#N/A	1
hsa-miR-371b-5p	URS0000434271_9606	1	0.488434	1.40292	0.741434	#N/A	1
hsa-miR-6826-5p	URS000075BCB6_9606	0.75	0.476741	1.3916	0.759168	#N/A	1
hsa-miR-1285-5p	URS000050A3A3_9606	2	0.346826	1.27176	0.759491	#N/A	1
hsa-miR-3180	URS00005FE063_9606	1.25	-0.314546	-1.24362	0.761636	#N/A	1
hsa-miR-34c-5p	URS00002C7B2B_9606	2	0.305455	1.23581	0.764401	#N/A	1
hsa-miR-548aw	URS0000195F5B_9606	1.25	-0.313583	-1.24279	0.77217	#N/A	1
hsa-miR-183-3p	URS0000345DEB_9606	1.25	-0.313942	-1.2431	0.776129	#N/A	1
hsa-miR-450a-5p	URS00003E5ECC_9606	2	0.305242	1.23563	0.776748	#N/A	1
hsa-miR-20a-3p	URS0000042E1F_9606	1.75	-0.244741	-1.18488	0.785168	#N/A	1
hsa-miR-556-3p	URS00001D6605_9606	2.5	0.234533	1.17653	0.801215	#N/A	1
hsa-miR-581	URS000075A12F_9606	1.75	-0.244235	-1.18446	0.801639	#N/A	1
hsa-miR-214-3p	URS00002C11C3_9606	1.75	-0.245319	-1.18536	0.804484	#N/A	1
hsa-miR-196b-3p	URS000052E1A6_9606	0.75	0.355885	1.27977	0.809933	#N/A	1
hsa-miR-18b-5p	URS00004565E5_9606	1.75	-0.244614	-1.18478	0.815576	#N/A	1
hsa-miR-6879-3p	URS000075E732_9606	0.75	0.35763	1.28132	0.818432	#N/A	1
hsa-miR-4781-5p	URS00000913AC_9606	0.75	0.35763	1.28132	0.818505	#N/A	1
hsa-miR-4762-3p	URS0000437512_9606	0.75	0.327179	1.25456	0.81995	#N/A	1
hsa-miR-4635	URS000035709C_9606	0.75	0.32705	1.25445	0.820022	#N/A	1
hsa-miR-10398-3p	URS0000D52BC4_9606	0.75	0.326936	1.25435	0.820086	#N/A	1
hsa-miR-6750-3p	URS000075CE3F_9606	0.75	0.326936	1.25435	0.820086	#N/A	1
hsa-miR-6515-5p	URS000075EAB6_9606	0.75	0.326808	1.25424	0.820157	#N/A	1
hsa-miR-9903	URS0000D4F8CF_9606	0.75	0.326808	1.25424	0.820157	#N/A	1
hsa-miR-4690-3p	URS00005C8A12_9606	0.75	0.326807	1.25423	0.820158	#N/A	1
hsa-miR-6812-3p	URS000075C15B_9606	0.75	0.326692	1.25413	0.820222	#N/A	1
hsa-miR-517a-3p	URS00000D4AB5_9606	0.75	0.326564	1.25402	0.820293	#N/A	1
hsa-miR-6775-3p	URS000075A8B6_9606	0.75	0.326563	1.25402	0.820294	#N/A	1
hsa-miR-1237-3p	URS000075A763_9606	0.75	0.32646	1.25393	0.820322	#N/A	1
hsa-miR-615-3p	URS00003D5391_9606	0.75	0.326331	1.25382	0.820394	#N/A	1
hsa-miR-3934-5p	URS00003ACE11_9606	0.75	0.326328	1.25382	0.820411	#N/A	1
hsa-miR-4660	URS00002768C0_9606	0.75	0.32633	1.25382	0.82134	#N/A	1
hsa-miR-3667-3p	URS000075E2C3_9606	0.75	0.326193	1.2537	0.822693	#N/A	1
hsa-miR-548d-5p	URS00005F2D64_9606	1.25	0.220064	1.16479	0.867535	#N/A	1
hsa-miR-511-5p	URS000028DE3F_9606	1.25	0.188077	1.13924	0.86876	#N/A	1
hsa-miR-214-5p	URS00004DAA89_9606	1.25	0.187728	1.13897	0.86904	#N/A	1
hsa-miR-548ap-5p	URS000054B69F_9606	1.25	0.188076	1.13924	0.869216	#N/A	1
hsa-miR-29b-1-5p	URS00001123BD_9606	2	0.176492	1.13013	0.86931	#N/A	1
hsa-miR-299-3p	URS00003B1F5C_9606	1.25	0.18775	1.13899	0.869655	#N/A	1
hsa-miR-193b-3p	URS00000AA464_9606	1.25	0.187357	1.13868	0.870748	#N/A	1
hsa-miR-2277-5p	URS00000D6C3F_9606	1.25	0.18759	1.13886	0.87461	#N/A	1
hsa-miR-4804-5p	URS0000325AF9_9606	1.25	0.187619	1.13888	0.875808	#N/A	1
hsa-miR-548f-3p	URS00000B7F84_9606	1.75	0.126994	1.09202	0.902859	#N/A	1
hsa-miR-6889-5p	URS000075C76B_9606	0.5	-0.185492	-1.1372	0.903987	#N/A	1
hsa-miR-5698	URS000075D0C4_9606	1.75	0.126015	1.09128	0.90734	#N/A	1
hsa-miR-3682-3p	URS0000072E4C_9606	2.25	0.0929291	1.06653	0.91787	#N/A	1
hsa-miR-6500-3p	URS000075BB5D_9606	0.5	-0.14365	-1.1047	0.924359	#N/A	1
hsa-miR-6516-3p	URS000075BD04_9606	0.5	-0.14365	-1.1047	0.924359	#N/A	1
hsa-miR-4469	URS00002CEB74_9606	0.5	-0.143542	-1.10461	0.924418	#N/A	1
hsa-miR-4781-3p	URS0000128A0A_9606	0.5	-0.143407	-1.10451	0.924485	#N/A	1
hsa-miR-6892-5p	URS000075CFDA_9606	0.5	-0.143415	-1.10452	0.924487	#N/A	1
hsa-miR-5585-3p	URS00003E6EFA_9606	0.5	-0.143415	-1.10452	0.924487	#N/A	1
hsa-miR-4429	URS0000004CA3_9606	0.5	-0.143299	-1.10443	0.924543	#N/A	1
hsa-miR-5582-3p	URS000075D126_9606	0.5	-0.143299	-1.10443	0.924543	#N/A	1
hsa-miR-6780b-3p	URS000075C2D2_9606	0.5	-0.143299	-1.10443	0.924543	#N/A	1
hsa-miR-1909-5p	URS000075C862_9606	0.5	-0.143299	-1.10443	0.924543	#N/A	1
hsa-let-7c-3p	URS000060A34C_9606	0.5	-0.143298	-1.10443	0.924543	#N/A	1
hsa-miR-3617-5p	URS000012846D_9606	0.5	-0.143274	-1.10441	0.924547	#N/A	1
hsa-miR-5581-3p	URS00001E2F7A_9606	0.5	-0.143172	-1.10433	0.924612	#N/A	1
hsa-miR-1276	URS000042619A_9606	0.5	-0.143172	-1.10433	0.924612	#N/A	1
hsa-miR-6782-3p	URS000075EF7F_9606	0.5	-0.143172	-1.10433	0.924612	#N/A	1
hsa-miR-1537-5p	URS0000759C89_9606	0.5	-0.143172	-1.10433	0.924612	#N/A	1
hsa-miR-3691-3p	URS000053E475_9606	0.5	-0.143172	-1.10433	0.924612	#N/A	1
hsa-miR-6769b-3p	URS000075CAD0_9606	0.5	-0.143171	-1.10433	0.924612	#N/A	1
hsa-miR-4477b	URS000075BEA7_9606	0.5	-0.143171	-1.10433	0.924612	#N/A	1
hsa-miR-3138	URS00002C83DA_9606	0.5	-0.143055	-1.10424	0.924669	#N/A	1
hsa-miR-33a-3p	URS00003E3B82_9606	0.5	-0.143043	-1.10423	0.924678	#N/A	1
hsa-miR-6730-3p	URS000075E787_9606	0.5	-0.142928	-1.10414	0.924738	#N/A	1
hsa-miR-1234-3p	URS000075E194_9606	0.5	-0.142928	-1.10414	0.924738	#N/A	1
hsa-miR-5196-3p	URS000075E072_9606	0.5	-0.142927	-1.10414	0.924738	#N/A	1
hsa-miR-502-5p	URS0000544FF1_9606	0.5	-0.142799	-1.10404	0.924804	#N/A	1
hsa-miR-2114-5p	URS000075C77C_9606	0.5	-0.143056	-1.10424	0.926442	#N/A	1
hsa-miR-6802-3p	URS000075A75D_9606	0.5	-0.13857	-1.10081	0.92704	#N/A	1
hsa-miR-5000-3p	URS000075BECA_9606	0.5	-0.13857	-1.10081	0.92704	#N/A	1
hsa-miR-943	URS000075DAD2_9606	0.5	-0.13857	-1.10081	0.92704	#N/A	1
hsa-miR-3183	URS000047944F_9606	0.5	-0.141274	-1.10288	0.927518	#N/A	1
hsa-miR-491-3p	URS0000202B65_9606	0.5	-0.141274	-1.10288	0.927922	#N/A	1
hsa-miR-34c-3p	URS00002C7C59_9606	1	-0.0960533	-1.06885	0.933688	#N/A	1
hsa-miR-516a-5p	URS000056DB1D_9606	1	-0.0967733	-1.06938	0.935835	#N/A	1
hsa-miR-6735-5p	URS000075B9AD_9606	1.5	0.0907452	1.06492	0.936118	#N/A	1
hsa-miR-3191-3p	URS0000116F83_9606	1	-0.0959245	-1.06875	0.936986	#N/A	1
hsa-miR-296-3p	URS00001F4670_9606	1.5	-0.0769532	-1.05479	0.940534	#N/A	1
hsa-miR-3150a-5p	URS00004D5A7A_9606	1.5	-0.0767287	-1.05462	0.942585	#N/A	1
hsa-miR-181b-2-3p	URS0000764165_9606	1.5	-0.0767287	-1.05462	0.942781	#N/A	1
hsa-miR-6515-3p	URS000075BDA4_9606	1.5	-0.0768349	-1.0547	0.942835	#N/A	1
hsa-miR-4504	URS000075AB46_9606	2	-0.0662529	-1.04699	0.946493	#N/A	1
hsa-miR-370-5p	URS000075E3E2_9606	1.25	-0.0677759	-1.0481	0.960374	#N/A	1
hsa-miR-6505-3p	URS000075DED1_9606	1	0.0568406	1.04019	0.964703	#N/A	1
hsa-miR-129-5p	URS00004E1410_9606	2	-0.0372063	-1.02612	0.971656	#N/A	1
hsa-miR-548ap-3p	URS0000578557_9606	0	#N/A	#N/A	#N/A	#N/A	#N/A
hsa-miR-548t-3p	URS000012930C_9606	0	#N/A	#N/A	#N/A	#N/A	#N/A
hsa-miR-553	URS0000759AC9_9606	0	#N/A	#N/A	#N/A	#N/A	#N/A
hsa-miR-7844-5p	URS000075B7DF_9606	0	#N/A	#N/A	#N/A	#N/A	#N/A
hsa-miR-548av-3p	URS000075B010_9606	0	#N/A	#N/A	#N/A	#N/A	#N/A
hsa-miR-548g-3p	URS000075C7C4_9606	0	#N/A	#N/A	#N/A	#N/A	#N/A
hsa-miR-6835-3p	URS000075AE82_9606	0	#N/A	#N/A	#N/A	#N/A	#N/A
hsa-miR-4422	URS00005606AA_9606	0	#N/A	#N/A	#N/A	#N/A	#N/A
hsa-miR-4484	URS00001CC0F4_9606	0	#N/A	#N/A	#N/A	#N/A	#N/A
hsa-miR-10526-3p	URS0000D52683_9606	0	#N/A	#N/A	#N/A	#N/A	#N/A
hsa-miR-548bb-5p	URS00007E3B9B_9606	0	#N/A	#N/A	#N/A	#N/A	#N/A
hsa-miR-548y	URS000026875B_9606	0	#N/A	#N/A	#N/A	#N/A	#N/A
hsa-miR-548ar-5p	URS000075B9A9_9606	0	#N/A	#N/A	#N/A	#N/A	#N/A
hsa-miR-3646	URS000075EC3B_9606	0	#N/A	#N/A	#N/A	#N/A	#N/A
hsa-miR-224-3p	URS00001E8884_9606	0	#N/A	#N/A	#N/A	#N/A	#N/A
hsa-miR-522-3p	URS000075E661_9606	0	#N/A	#N/A	#N/A	#N/A	#N/A
hsa-miR-3606-3p	URS000075D027_9606	0	#N/A	#N/A	#N/A	#N/A	#N/A
hsa-miR-122b-3p	URS000060BAA7_9606	0	#N/A	#N/A	#N/A	#N/A	#N/A
hsa-miR-649	URS000075DD5B_9606	0	#N/A	#N/A	#N/A	#N/A	#N/A
hsa-miR-5583-5p	URS000075CF82_9606	0	#N/A	#N/A	#N/A	#N/A	#N/A
hsa-miR-3129-3p	URS000033351F_9606	0	#N/A	#N/A	#N/A	#N/A	#N/A
hsa-miR-606	URS00007599CB_9606	0	#N/A	#N/A	#N/A	#N/A	#N/A
hsa-miR-548ao-3p	URS000075CCE4_9606	0	#N/A	#N/A	#N/A	#N/A	#N/A
hsa-miR-4432	URS000075B6CF_9606	0	#N/A	#N/A	#N/A	#N/A	#N/A
hsa-miR-4662a-3p	URS0000215483_9606	0	#N/A	#N/A	#N/A	#N/A	#N/A
hsa-miR-3156-5p	URS0000064063_9606	0	#N/A	#N/A	#N/A	#N/A	#N/A
hsa-miR-4662b	URS0000586024_9606	0	#N/A	#N/A	#N/A	#N/A	#N/A
hsa-miR-498-3p	URS0000D5237C_9606	0	#N/A	#N/A	#N/A	#N/A	#N/A
hsa-miR-518e-3p	URS000075E57D_9606	0	#N/A	#N/A	#N/A	#N/A	#N/A
hsa-miR-651-3p	URS000075D3EF_9606	0	#N/A	#N/A	#N/A	#N/A	#N/A
hsa-miR-541-5p	URS0000076E54_9606	0	#N/A	#N/A	#N/A	#N/A	#N/A
hsa-miR-3910	URS00003E1C37_9606	0	#N/A	#N/A	#N/A	#N/A	#N/A
hsa-miR-548ba	URS000075BACB_9606	0	#N/A	#N/A	#N/A	#N/A	#N/A
hsa-miR-570-5p	URS000031D186_9606	0	#N/A	#N/A	#N/A	#N/A	#N/A
hsa-miR-548ag	URS0000601CA2_9606	0	#N/A	#N/A	#N/A	#N/A	#N/A
hsa-miR-3974	URS000075BB54_9606	0	#N/A	#N/A	#N/A	#N/A	#N/A
hsa-miR-4735-3p	URS0000051ADF_9606	0	#N/A	#N/A	#N/A	#N/A	#N/A
hsa-miR-562	URS000075A5E2_9606	0	#N/A	#N/A	#N/A	#N/A	#N/A
hsa-miR-3184-3p	URS000075F097_9606	0	#N/A	#N/A	#N/A	#N/A	#N/A
hsa-miR-519b-3p	URS00003883FE_9606	0	#N/A	#N/A	#N/A	#N/A	#N/A
hsa-miR-519a-3p	URS0000135E29_9606	0	#N/A	#N/A	#N/A	#N/A	#N/A
hsa-miR-519c-3p	URS000037D7E5_9606	0	#N/A	#N/A	#N/A	#N/A	#N/A
hsa-miR-372-3p	URS0000759ECA_9606	0	#N/A	#N/A	#N/A	#N/A	#N/A
hsa-miR-520a-3p	URS0000101689_9606	0	#N/A	#N/A	#N/A	#N/A	#N/A
hsa-miR-520b-3p	URS00000ED701_9606	0	#N/A	#N/A	#N/A	#N/A	#N/A
hsa-miR-520c-3p	URS000049A7EB_9606	0	#N/A	#N/A	#N/A	#N/A	#N/A
hsa-miR-520e-3p	URS00001A5F54_9606	0	#N/A	#N/A	#N/A	#N/A	#N/A
hsa-miR-520d-3p	URS000075D962_9606	0	#N/A	#N/A	#N/A	#N/A	#N/A
hsa-miR-4517	URS00003FA24D_9606	0	#N/A	#N/A	#N/A	#N/A	#N/A
hsa-miR-4506	URS000075D2D9_9606	0	#N/A	#N/A	#N/A	#N/A	#N/A
hsa-miR-513b-3p	URS000075EDE8_9606	0	#N/A	#N/A	#N/A	#N/A	#N/A
hsa-miR-4760-3p	URS000018370B_9606	0	#N/A	#N/A	#N/A	#N/A	#N/A
hsa-miR-3529-3p	URS000075C41F_9606	0	#N/A	#N/A	#N/A	#N/A	#N/A
hsa-miR-6757-3p	URS000075AEFD_9606	0	#N/A	#N/A	#N/A	#N/A	#N/A
hsa-miR-552-3p	URS000075A6FD_9606	0	#N/A	#N/A	#N/A	#N/A	#N/A
hsa-miR-499a-3p	URS000075BB59_9606	0	#N/A	#N/A	#N/A	#N/A	#N/A
hsa-miR-499b-3p	URS000023B5A7_9606	0	#N/A	#N/A	#N/A	#N/A	#N/A
hsa-miR-1255b-2-3p	URS000075EDF2_9606	0	#N/A	#N/A	#N/A	#N/A	#N/A
hsa-miR-634	URS000075CE29_9606	0	#N/A	#N/A	#N/A	#N/A	#N/A
hsa-miR-5195-5p	URS00007E4C71_9606	0	#N/A	#N/A	#N/A	#N/A	#N/A
hsa-miR-6813-3p	URS000075D02D_9606	0	#N/A	#N/A	#N/A	#N/A	#N/A
hsa-miR-521	URS00001DBB42_9606	0	#N/A	#N/A	#N/A	#N/A	#N/A
hsa-miR-548al	URS00004526F6_9606	0	#N/A	#N/A	#N/A	#N/A	#N/A
hsa-miR-4681	URS000014FEF7_9606	0	#N/A	#N/A	#N/A	#N/A	#N/A
hsa-miR-4661-5p	URS000011C106_9606	0	#N/A	#N/A	#N/A	#N/A	#N/A
hsa-miR-3923	URS000075D491_9606	0	#N/A	#N/A	#N/A	#N/A	#N/A
hsa-miR-4798-3p	URS0000339954_9606	0	#N/A	#N/A	#N/A	#N/A	#N/A
hsa-miR-3145-5p	URS00002D2333_9606	0	#N/A	#N/A	#N/A	#N/A	#N/A
hsa-miR-4636	URS00000E732F_9606	0	#N/A	#N/A	#N/A	#N/A	#N/A
hsa-miR-3664-5p	URS000075CCEC_9606	0	#N/A	#N/A	#N/A	#N/A	#N/A
hsa-miR-1243	URS000075E096_9606	0	#N/A	#N/A	#N/A	#N/A	#N/A
hsa-miR-193a-3p	URS00005DBAF3_9606	0	#N/A	#N/A	#N/A	#N/A	#N/A
hsa-miR-5197-3p	URS000075CFA3_9606	0	#N/A	#N/A	#N/A	#N/A	#N/A
hsa-miR-4499	URS0000759ABB_9606	0	#N/A	#N/A	#N/A	#N/A	#N/A
hsa-miR-3925-5p	URS0000249054_9606	0	#N/A	#N/A	#N/A	#N/A	#N/A
hsa-miR-6856-5p	URS000075A8A4_9606	0	#N/A	#N/A	#N/A	#N/A	#N/A
hsa-miR-3916	URS00001310DE_9606	0	#N/A	#N/A	#N/A	#N/A	#N/A
hsa-miR-646	URS0000759ED4_9606	0	#N/A	#N/A	#N/A	#N/A	#N/A
hsa-miR-6779-3p	URS000075B933_9606	0	#N/A	#N/A	#N/A	#N/A	#N/A
hsa-miR-129-2-3p	URS000048F59D_9606	0	#N/A	#N/A	#N/A	#N/A	#N/A
hsa-miR-129-1-3p	URS00004CCDA3_9606	0	#N/A	#N/A	#N/A	#N/A	#N/A
hsa-miR-6819-3p	URS000075B71F_9606	0	#N/A	#N/A	#N/A	#N/A	#N/A
hsa-miR-596	URS000075B35F_9606	0	#N/A	#N/A	#N/A	#N/A	#N/A
hsa-miR-4670-5p	URS000015D252_9606	0	#N/A	#N/A	#N/A	#N/A	#N/A
hsa-miR-6854-5p	URS000075ADDF_9606	0	#N/A	#N/A	#N/A	#N/A	#N/A
hsa-miR-208b-5p	URS000075AC54_9606	0	#N/A	#N/A	#N/A	#N/A	#N/A
hsa-miR-3914	URS00005547BA_9606	0	#N/A	#N/A	#N/A	#N/A	#N/A
hsa-miR-6888-5p	URS000075DC2D_9606	0	#N/A	#N/A	#N/A	#N/A	#N/A
hsa-miR-4747-3p	URS0000047A8F_9606	0	#N/A	#N/A	#N/A	#N/A	#N/A
hsa-miR-3142	URS000075C0E1_9606	0	#N/A	#N/A	#N/A	#N/A	#N/A
hsa-miR-9500	URS00007E3D21_9606	0	#N/A	#N/A	#N/A	#N/A	#N/A
hsa-miR-4739	URS00002578DA_9606	0	#N/A	#N/A	#N/A	#N/A	#N/A
hsa-miR-6743-5p	URS0000759F68_9606	0	#N/A	#N/A	#N/A	#N/A	#N/A
hsa-miR-6085	URS000075CC84_9606	0	#N/A	#N/A	#N/A	#N/A	#N/A
hsa-miR-4678	URS00005C0339_9606	0	#N/A	#N/A	#N/A	#N/A	#N/A
hsa-miR-4464	URS00000C36BD_9606	0	#N/A	#N/A	#N/A	#N/A	#N/A
hsa-miR-1244	URS000075B58F_9606	0	#N/A	#N/A	#N/A	#N/A	#N/A
hsa-miR-5588-3p	URS000075EB8A_9606	0	#N/A	#N/A	#N/A	#N/A	#N/A
hsa-miR-6838-3p	URS000075CEB9_9606	0	#N/A	#N/A	#N/A	#N/A	#N/A
hsa-miR-1245a	URS000075D2F5_9606	0	#N/A	#N/A	#N/A	#N/A	#N/A
hsa-miR-371b-3p	URS00004DFAD6_9606	0	#N/A	#N/A	#N/A	#N/A	#N/A
hsa-miR-371a-3p	URS000075B452_9606	0	#N/A	#N/A	#N/A	#N/A	#N/A
hsa-miR-519e-3p	URS00004F4C18_9606	0	#N/A	#N/A	#N/A	#N/A	#N/A
hsa-miR-512-3p	URS000020F110_9606	0	#N/A	#N/A	#N/A	#N/A	#N/A
hsa-miR-520f-3p	URS000000E601_9606	0	#N/A	#N/A	#N/A	#N/A	#N/A
hsa-miR-648	URS000075E498_9606	0	#N/A	#N/A	#N/A	#N/A	#N/A
hsa-miR-4715-5p	URS00001D8537_9606	0	#N/A	#N/A	#N/A	#N/A	#N/A
hsa-miR-5590-3p	URS000075D290_9606	0	#N/A	#N/A	#N/A	#N/A	#N/A
hsa-miR-5692b	URS000075CF33_9606	0	#N/A	#N/A	#N/A	#N/A	#N/A
hsa-miR-5692c	URS000075B4F4_9606	0	#N/A	#N/A	#N/A	#N/A	#N/A
hsa-miR-1295b-3p	URS000075AF37_9606	0	#N/A	#N/A	#N/A	#N/A	#N/A
hsa-miR-154-3p	URS00000C0921_9606	0	#N/A	#N/A	#N/A	#N/A	#N/A
hsa-miR-96-3p	URS00005176F0_9606	0	#N/A	#N/A	#N/A	#N/A	#N/A
hsa-miR-5092	URS000075D27D_9606	0	#N/A	#N/A	#N/A	#N/A	#N/A
hsa-miR-4733-5p	URS0000589066_9606	0	#N/A	#N/A	#N/A	#N/A	#N/A
hsa-miR-4712-3p	URS000058FFA6_9606	0	#N/A	#N/A	#N/A	#N/A	#N/A
hsa-miR-889-5p	URS000075AAF0_9606	0	#N/A	#N/A	#N/A	#N/A	#N/A
hsa-miR-4495	URS0000759A3B_9606	0	#N/A	#N/A	#N/A	#N/A	#N/A
hsa-miR-3668	URS000075C07E_9606	0	#N/A	#N/A	#N/A	#N/A	#N/A
hsa-miR-4491	URS0000759EB8_9606	0	#N/A	#N/A	#N/A	#N/A	#N/A
hsa-miR-511-3p	URS0000780BB8_9606	0	#N/A	#N/A	#N/A	#N/A	#N/A
hsa-miR-4307	URS000075EC2B_9606	0	#N/A	#N/A	#N/A	#N/A	#N/A
hsa-miR-3938	URS000075EB68_9606	0	#N/A	#N/A	#N/A	#N/A	#N/A
hsa-miR-4778-5p	URS00000AAE32_9606	0	#N/A	#N/A	#N/A	#N/A	#N/A
hsa-miR-367-3p	URS00001D5AA3_9606	0	#N/A	#N/A	#N/A	#N/A	#N/A
hsa-miR-4699-3p	URS00004A3E7E_9606	0	#N/A	#N/A	#N/A	#N/A	#N/A
hsa-miR-5002-5p	URS0000759CD5_9606	0	#N/A	#N/A	#N/A	#N/A	#N/A
hsa-miR-3973	URS000075AC8C_9606	0	#N/A	#N/A	#N/A	#N/A	#N/A
hsa-miR-520g-3p	URS0000021D08_9606	0	#N/A	#N/A	#N/A	#N/A	#N/A
hsa-miR-4709-5p	URS00005452E1_9606	0	#N/A	#N/A	#N/A	#N/A	#N/A
hsa-miR-4761-5p	URS00002F924F_9606	0	#N/A	#N/A	#N/A	#N/A	#N/A
hsa-miR-3681-3p	URS000075E1C5_9606	0	#N/A	#N/A	#N/A	#N/A	#N/A
hsa-miR-6865-3p	URS000075BA09_9606	0	#N/A	#N/A	#N/A	#N/A	#N/A
hsa-miR-6760-3p	URS000075EC62_9606	0	#N/A	#N/A	#N/A	#N/A	#N/A
hsa-miR-499b-5p	URS0000409262_9606	0	#N/A	#N/A	#N/A	#N/A	#N/A
hsa-miR-383-3p	URS000075B780_9606	0	#N/A	#N/A	#N/A	#N/A	#N/A
hsa-miR-5685	URS000075B307_9606	0	#N/A	#N/A	#N/A	#N/A	#N/A
hsa-miR-6715b-5p	URS000075F0AC_9606	0	#N/A	#N/A	#N/A	#N/A	#N/A
hsa-miR-4514	URS000075CDC6_9606	0	#N/A	#N/A	#N/A	#N/A	#N/A
hsa-miR-3937	URS000075BC71_9606	0	#N/A	#N/A	#N/A	#N/A	#N/A
hsa-miR-4441	URS000075BE81_9606	0	#N/A	#N/A	#N/A	#N/A	#N/A
hsa-miR-3918	URS00004AD450_9606	0	#N/A	#N/A	#N/A	#N/A	#N/A
hsa-miR-9900	URS0000D5155D_9606	0	#N/A	#N/A	#N/A	#N/A	#N/A
hsa-miR-936	URS000075A073_9606	0	#N/A	#N/A	#N/A	#N/A	#N/A
hsa-miR-622	URS000075E944_9606	0	#N/A	#N/A	#N/A	#N/A	#N/A
hsa-miR-1-5p	URS000075C105_9606	0	#N/A	#N/A	#N/A	#N/A	#N/A
hsa-miR-4793-5p	URS0000097EFE_9606	0	#N/A	#N/A	#N/A	#N/A	#N/A
hsa-miR-6785-3p	URS000075A0B8_9606	0	#N/A	#N/A	#N/A	#N/A	#N/A
hsa-miR-4317	URS00005977B9_9606	0	#N/A	#N/A	#N/A	#N/A	#N/A
hsa-miR-1250-3p	URS00007605DA_9606	0	#N/A	#N/A	#N/A	#N/A	#N/A
hsa-miR-4738-5p	URS00000CA292_9606	0	#N/A	#N/A	#N/A	#N/A	#N/A
hsa-miR-4726-3p	URS0000528E50_9606	0	#N/A	#N/A	#N/A	#N/A	#N/A
hsa-miR-6840-5p	URS000075C1B6_9606	0	#N/A	#N/A	#N/A	#N/A	#N/A
hsa-miR-6795-3p	URS000075E1D2_9606	0	#N/A	#N/A	#N/A	#N/A	#N/A
hsa-miR-6801-3p	URS000075DFB9_9606	0	#N/A	#N/A	#N/A	#N/A	#N/A
hsa-miR-7108-3p	URS000075BD2F_9606	0	#N/A	#N/A	#N/A	#N/A	#N/A
hsa-miR-4655-3p	URS00003B66C6_9606	0	#N/A	#N/A	#N/A	#N/A	#N/A
hsa-miR-4780	URS00000F1728_9606	0	#N/A	#N/A	#N/A	#N/A	#N/A
hsa-miR-4671-5p	URS00002AA689_9606	0	#N/A	#N/A	#N/A	#N/A	#N/A
hsa-miR-1973	URS00005030C1_9606	0	#N/A	#N/A	#N/A	#N/A	#N/A
hsa-miR-3140-5p	URS0000366959_9606	0	#N/A	#N/A	#N/A	#N/A	#N/A
hsa-miR-544b	URS00000EE7F0_9606	0	#N/A	#N/A	#N/A	#N/A	#N/A
hsa-miR-4722-3p	URS000041A3B2_9606	0	#N/A	#N/A	#N/A	#N/A	#N/A
hsa-miR-8073	URS000075C665_9606	0	#N/A	#N/A	#N/A	#N/A	#N/A
hsa-miR-6742-3p	URS000075BC3E_9606	0	#N/A	#N/A	#N/A	#N/A	#N/A
hsa-miR-1248	URS0000057A7C_9606	0	#N/A	#N/A	#N/A	#N/A	#N/A
hsa-miR-6841-3p	URS000075CB32_9606	0	#N/A	#N/A	#N/A	#N/A	#N/A
hsa-miR-1915-5p	URS000075B84E_9606	0	#N/A	#N/A	#N/A	#N/A	#N/A
hsa-miR-5091	URS00001D99D1_9606	0	#N/A	#N/A	#N/A	#N/A	#N/A
hsa-miR-105-3p	URS00002872CB_9606	0	#N/A	#N/A	#N/A	#N/A	#N/A
hsa-miR-6075	URS000075AA03_9606	0	#N/A	#N/A	#N/A	#N/A	#N/A
hsa-miR-7112-5p	URS000075E3CE_9606	0	#N/A	#N/A	#N/A	#N/A	#N/A
hsa-miR-137-5p	URS00004BCF82_9606	0	#N/A	#N/A	#N/A	#N/A	#N/A
hsa-miR-5707	URS000075EFC2_9606	0	#N/A	#N/A	#N/A	#N/A	#N/A
hsa-miR-4509	URS000075A776_9606	0	#N/A	#N/A	#N/A	#N/A	#N/A
hsa-miR-190b-3p	URS0000D5564C_9606	0	#N/A	#N/A	#N/A	#N/A	#N/A
hsa-miR-616-5p	URS00005D986D_9606	0	#N/A	#N/A	#N/A	#N/A	#N/A
hsa-miR-373-5p	URS000075AC39_9606	0	#N/A	#N/A	#N/A	#N/A	#N/A
hsa-miR-371a-5p	URS000025282C_9606	0	#N/A	#N/A	#N/A	#N/A	#N/A
hsa-miR-4264	URS000075D2D0_9606	0	#N/A	#N/A	#N/A	#N/A	#N/A
hsa-miR-3925-3p	URS0000295AD8_9606	0	#N/A	#N/A	#N/A	#N/A	#N/A
hsa-miR-6814-3p	URS000075CD8B_9606	0	#N/A	#N/A	#N/A	#N/A	#N/A
hsa-miR-1251-5p	URS00002B4E74_9606	0	#N/A	#N/A	#N/A	#N/A	#N/A
hsa-miR-3660	URS000058863C_9606	0	#N/A	#N/A	#N/A	#N/A	#N/A
hsa-miR-6751-3p	URS000075EDBE_9606	0	#N/A	#N/A	#N/A	#N/A	#N/A
hsa-miR-3920	URS000075CC01_9606	0	#N/A	#N/A	#N/A	#N/A	#N/A
hsa-miR-6128	URS000075BB2F_9606	0	#N/A	#N/A	#N/A	#N/A	#N/A
hsa-miR-378b	URS0000328C0D_9606	0	#N/A	#N/A	#N/A	#N/A	#N/A
hsa-miR-378e	URS00000B1B47_9606	0	#N/A	#N/A	#N/A	#N/A	#N/A
hsa-miR-378h	URS000033F054_9606	0	#N/A	#N/A	#N/A	#N/A	#N/A
hsa-miR-378j	URS000075DCB5_9606	0	#N/A	#N/A	#N/A	#N/A	#N/A
hsa-miR-6868-5p	URS000075CE71_9606	0	#N/A	#N/A	#N/A	#N/A	#N/A
hsa-miR-4799-3p	URS00002B4F03_9606	0	#N/A	#N/A	#N/A	#N/A	#N/A
hsa-miR-6506-5p	URS000075D6B3_9606	0	#N/A	#N/A	#N/A	#N/A	#N/A
hsa-miR-6860	URS000075BCE7_9606	0	#N/A	#N/A	#N/A	#N/A	#N/A
hsa-miR-637	URS000075EF97_9606	0	#N/A	#N/A	#N/A	#N/A	#N/A
hsa-miR-20b-3p	URS00004FF449_9606	0	#N/A	#N/A	#N/A	#N/A	#N/A
hsa-miR-6773-3p	URS000075E38F_9606	0	#N/A	#N/A	#N/A	#N/A	#N/A
hsa-miR-367-5p	URS000075F0DB_9606	0	#N/A	#N/A	#N/A	#N/A	#N/A
hsa-miR-302a-5p	URS000075C59E_9606	0	#N/A	#N/A	#N/A	#N/A	#N/A
hsa-miR-600	URS000075B06B_9606	0	#N/A	#N/A	#N/A	#N/A	#N/A
hsa-miR-412-3p	URS000075C49D_9606	0	#N/A	#N/A	#N/A	#N/A	#N/A
hsa-miR-635	URS000075DC55_9606	0	#N/A	#N/A	#N/A	#N/A	#N/A
hsa-miR-6774-5p	URS000075EDA5_9606	0	#N/A	#N/A	#N/A	#N/A	#N/A
hsa-miR-302b-5p	URS000075BD14_9606	0	#N/A	#N/A	#N/A	#N/A	#N/A
hsa-miR-302d-5p	URS000075A32E_9606	0	#N/A	#N/A	#N/A	#N/A	#N/A
hsa-miR-3124-3p	URS000075A084_9606	0	#N/A	#N/A	#N/A	#N/A	#N/A
hsa-miR-5681a	URS000075CE3C_9606	0	#N/A	#N/A	#N/A	#N/A	#N/A
hsa-miR-4680-5p	URS0000217BB7_9606	0	#N/A	#N/A	#N/A	#N/A	#N/A
hsa-miR-3185	URS0000152381_9606	0	#N/A	#N/A	#N/A	#N/A	#N/A
hsa-miR-10522-5p	URS0000D53152_9606	0	#N/A	#N/A	#N/A	#N/A	#N/A
hsa-miR-4699-5p	URS00004AB20A_9606	0	#N/A	#N/A	#N/A	#N/A	#N/A
hsa-miR-1252-5p	URS000075C0BE_9606	0	#N/A	#N/A	#N/A	#N/A	#N/A
hsa-miR-4493	URS000075E54E_9606	0	#N/A	#N/A	#N/A	#N/A	#N/A
hsa-miR-7515	URS000075D66F_9606	0	#N/A	#N/A	#N/A	#N/A	#N/A
hsa-miR-548ao-5p	URS000075B785_9606	0	#N/A	#N/A	#N/A	#N/A	#N/A
hsa-miR-4795-5p	URS000045C62E_9606	0	#N/A	#N/A	#N/A	#N/A	#N/A
hsa-miR-10393-5p	URS0000D50F76_9606	0	#N/A	#N/A	#N/A	#N/A	#N/A
hsa-miR-219b-3p	URS0000603CA3_9606	0	#N/A	#N/A	#N/A	#N/A	#N/A
hsa-miR-219a-2-3p	URS00004ACAAA_9606	0	#N/A	#N/A	#N/A	#N/A	#N/A
hsa-miR-642b-3p	URS0000453664_9606	0	#N/A	#N/A	#N/A	#N/A	#N/A
hsa-miR-3117-5p	URS00004977C5_9606	0	#N/A	#N/A	#N/A	#N/A	#N/A
hsa-miR-591	URS000075DDAA_9606	0	#N/A	#N/A	#N/A	#N/A	#N/A
hsa-miR-4725-5p	URS000036BA36_9606	0	#N/A	#N/A	#N/A	#N/A	#N/A
hsa-miR-631	URS000075E148_9606	0	#N/A	#N/A	#N/A	#N/A	#N/A
hsa-miR-4513	URS000075E3D4_9606	0	#N/A	#N/A	#N/A	#N/A	#N/A
hsa-miR-617	URS000075B33B_9606	0	#N/A	#N/A	#N/A	#N/A	#N/A
hsa-miR-1253	URS000075A7EC_9606	0	#N/A	#N/A	#N/A	#N/A	#N/A
hsa-miR-6088	URS000075EC34_9606	0	#N/A	#N/A	#N/A	#N/A	#N/A
hsa-miR-4708-5p	URS0000122F23_9606	0	#N/A	#N/A	#N/A	#N/A	#N/A
hsa-miR-5186	URS000075B990_9606	0	#N/A	#N/A	#N/A	#N/A	#N/A
hsa-miR-4468	URS000075D41E_9606	0	#N/A	#N/A	#N/A	#N/A	#N/A
hsa-miR-3670	URS000075EB43_9606	0	#N/A	#N/A	#N/A	#N/A	#N/A
hsa-miR-4487	URS000075AB0E_9606	0	#N/A	#N/A	#N/A	#N/A	#N/A
hsa-miR-4751	URS0000102473_9606	0	#N/A	#N/A	#N/A	#N/A	#N/A
hsa-miR-655-5p	URS000075AA28_9606	0	#N/A	#N/A	#N/A	#N/A	#N/A
hsa-miR-924	URS000075B8FA_9606	0	#N/A	#N/A	#N/A	#N/A	#N/A
hsa-miR-383-5p	URS00000C5969_9606	0	#N/A	#N/A	#N/A	#N/A	#N/A
hsa-miR-3171	URS000031F6C2_9606	0	#N/A	#N/A	#N/A	#N/A	#N/A
hsa-miR-4445-5p	URS000075C53B_9606	0	#N/A	#N/A	#N/A	#N/A	#N/A
hsa-miR-1468-3p	URS000075A234_9606	0	#N/A	#N/A	#N/A	#N/A	#N/A
hsa-miR-4708-3p	URS00004F4FFB_9606	0	#N/A	#N/A	#N/A	#N/A	#N/A
hsa-miR-8064	URS000075EDCC_9606	0	#N/A	#N/A	#N/A	#N/A	#N/A
hsa-miR-298	URS000075E8F5_9606	0	#N/A	#N/A	#N/A	#N/A	#N/A
hsa-miR-4771	URS000048E1E0_9606	0	#N/A	#N/A	#N/A	#N/A	#N/A
hsa-miR-2467-3p	URS0000533099_9606	0	#N/A	#N/A	#N/A	#N/A	#N/A
hsa-miR-6132	URS000075A7DE_9606	0	#N/A	#N/A	#N/A	#N/A	#N/A
hsa-miR-3665	URS000075AFFF_9606	0	#N/A	#N/A	#N/A	#N/A	#N/A
hsa-miR-6499-3p	URS000075C626_9606	0	#N/A	#N/A	#N/A	#N/A	#N/A
hsa-miR-5689	URS000075DECF_9606	0	#N/A	#N/A	#N/A	#N/A	#N/A
hsa-miR-6076	URS00007599B2_9606	0	#N/A	#N/A	#N/A	#N/A	#N/A
hsa-miR-4480	URS000075AC09_9606	0	#N/A	#N/A	#N/A	#N/A	#N/A
hsa-miR-4313	URS000075A0F0_9606	0	#N/A	#N/A	#N/A	#N/A	#N/A
hsa-miR-4707-3p	URS000018D2BE_9606	0	#N/A	#N/A	#N/A	#N/A	#N/A
hsa-miR-3648	URS0000454FAB_9606	0	#N/A	#N/A	#N/A	#N/A	#N/A
hsa-miR-6811-3p	URS000075DB58_9606	0	#N/A	#N/A	#N/A	#N/A	#N/A
hsa-miR-5581-5p	URS000075AD14_9606	0	#N/A	#N/A	#N/A	#N/A	#N/A
hsa-miR-381-5p	URS00004A35E2_9606	0	#N/A	#N/A	#N/A	#N/A	#N/A
hsa-miR-4706	URS00000C403E_9606	0	#N/A	#N/A	#N/A	#N/A	#N/A
hsa-miR-4746-3p	URS000040D421_9606	0	#N/A	#N/A	#N/A	#N/A	#N/A
hsa-miR-6853-5p	URS000075C2F0_9606	0	#N/A	#N/A	#N/A	#N/A	#N/A
hsa-miR-548v	URS000045E0EC_9606	0	#N/A	#N/A	#N/A	#N/A	#N/A
hsa-miR-549a-5p	URS0000D563D6_9606	0	#N/A	#N/A	#N/A	#N/A	#N/A
hsa-miR-3194-3p	URS000048D44E_9606	0	#N/A	#N/A	#N/A	#N/A	#N/A
hsa-miR-4663	URS000055E478_9606	0	#N/A	#N/A	#N/A	#N/A	#N/A
hsa-miR-4718	URS00000E8004_9606	0	#N/A	#N/A	#N/A	#N/A	#N/A
hsa-miR-626	URS000075E887_9606	0	#N/A	#N/A	#N/A	#N/A	#N/A
hsa-miR-6876-3p	URS000075C81D_9606	0	#N/A	#N/A	#N/A	#N/A	#N/A
hsa-miR-103a-2-5p	URS000060A0B0_9606	0	#N/A	#N/A	#N/A	#N/A	#N/A
hsa-miR-4261	URS000075C945_9606	0	#N/A	#N/A	#N/A	#N/A	#N/A
hsa-miR-5093	URS000075BA89_9606	0	#N/A	#N/A	#N/A	#N/A	#N/A
hsa-miR-6828-5p	URS000075BAA7_9606	0	#N/A	#N/A	#N/A	#N/A	#N/A
hsa-miR-613	URS000075B7E4_9606	0	#N/A	#N/A	#N/A	#N/A	#N/A
hsa-miR-492	URS000032599B_9606	0	#N/A	#N/A	#N/A	#N/A	#N/A
hsa-miR-4740-5p	URS0000521852_9606	0	#N/A	#N/A	#N/A	#N/A	#N/A
hsa-miR-4515	URS00005D35D9_9606	0	#N/A	#N/A	#N/A	#N/A	#N/A
hsa-miR-4434	URS000075CBBF_9606	0	#N/A	#N/A	#N/A	#N/A	#N/A
hsa-miR-5703	URS00005DEC41_9606	0	#N/A	#N/A	#N/A	#N/A	#N/A
hsa-miR-5192	URS0000759A15_9606	0	#N/A	#N/A	#N/A	#N/A	#N/A
hsa-miR-6081	URS0000759AA7_9606	0	#N/A	#N/A	#N/A	#N/A	#N/A
hsa-miR-4633-3p	URS0000112018_9606	0	#N/A	#N/A	#N/A	#N/A	#N/A
hsa-miR-6500-5p	URS000075DAB5_9606	0	#N/A	#N/A	#N/A	#N/A	#N/A
hsa-miR-7154-3p	URS000075A93E_9606	0	#N/A	#N/A	#N/A	#N/A	#N/A
hsa-miR-11181-3p	URS0000754CC5_9606	0	#N/A	#N/A	#N/A	#N/A	#N/A
hsa-miR-650	URS000075A00C_9606	0	#N/A	#N/A	#N/A	#N/A	#N/A
hsa-miR-3612	URS000075B853_9606	0	#N/A	#N/A	#N/A	#N/A	#N/A
hsa-miR-6797-5p	URS000075DF47_9606	0	#N/A	#N/A	#N/A	#N/A	#N/A
hsa-miR-1249-5p	URS0000782078_9606	0	#N/A	#N/A	#N/A	#N/A	#N/A
hsa-miR-5191	URS000075CB1C_9606	0	#N/A	#N/A	#N/A	#N/A	#N/A
hsa-miR-3167	URS000075AD9F_9606	0	#N/A	#N/A	#N/A	#N/A	#N/A
hsa-miR-593-5p	URS0000759B98_9606	0	#N/A	#N/A	#N/A	#N/A	#N/A
hsa-miR-564	URS000075ED17_9606	0	#N/A	#N/A	#N/A	#N/A	#N/A
hsa-miR-4763-3p	URS00004A40D8_9606	0	#N/A	#N/A	#N/A	#N/A	#N/A
hsa-miR-4736	URS0000077E9F_9606	0	#N/A	#N/A	#N/A	#N/A	#N/A
hsa-miR-449b-5p	URS00003758F0_9606	0	#N/A	#N/A	#N/A	#N/A	#N/A
hsa-miR-3622b-5p	URS000075E791_9606	0	#N/A	#N/A	#N/A	#N/A	#N/A
hsa-miR-1256	URS0000098B3B_9606	0	#N/A	#N/A	#N/A	#N/A	#N/A
hsa-miR-4529-5p	URS00005D0CA3_9606	0	#N/A	#N/A	#N/A	#N/A	#N/A
hsa-miR-4757-5p	URS00000A8EBA_9606	0	#N/A	#N/A	#N/A	#N/A	#N/A
hsa-miR-6735-3p	URS000075AB2A_9606	0	#N/A	#N/A	#N/A	#N/A	#N/A
hsa-miR-6717-5p	URS000075A86E_9606	0	#N/A	#N/A	#N/A	#N/A	#N/A
hsa-miR-6722-5p	URS000075C73A_9606	0	#N/A	#N/A	#N/A	#N/A	#N/A
hsa-miR-663a	URS00004929F1_9606	0	#N/A	#N/A	#N/A	#N/A	#N/A
hsa-miR-6822-3p	URS000075E00B_9606	0	#N/A	#N/A	#N/A	#N/A	#N/A
hsa-miR-604	URS000075DB77_9606	0	#N/A	#N/A	#N/A	#N/A	#N/A
hsa-miR-4430	URS0000221168_9606	0	#N/A	#N/A	#N/A	#N/A	#N/A
hsa-miR-4505	URS000075EBEE_9606	0	#N/A	#N/A	#N/A	#N/A	#N/A
hsa-miR-7974	URS000075E96D_9606	0	#N/A	#N/A	#N/A	#N/A	#N/A
hsa-miR-5196-5p	URS0000214763_9606	0	#N/A	#N/A	#N/A	#N/A	#N/A
hsa-miR-3649	URS000075BD6C_9606	0	#N/A	#N/A	#N/A	#N/A	#N/A
hsa-miR-3199	URS000031362A_9606	0	#N/A	#N/A	#N/A	#N/A	#N/A
hsa-miR-6878-5p	URS000075BBD5_9606	0	#N/A	#N/A	#N/A	#N/A	#N/A
hsa-miR-149-3p	URS000042C6A6_9606	0	#N/A	#N/A	#N/A	#N/A	#N/A
hsa-miR-6883-5p	URS000075B504_9606	0	#N/A	#N/A	#N/A	#N/A	#N/A
hsa-miR-638	URS000075DB2F_9606	0	#N/A	#N/A	#N/A	#N/A	#N/A
hsa-miR-3945	URS000075B173_9606	0	#N/A	#N/A	#N/A	#N/A	#N/A
hsa-miR-4253	URS000075C0DF_9606	0	#N/A	#N/A	#N/A	#N/A	#N/A
hsa-miR-5001-5p	URS00001F373E_9606	0	#N/A	#N/A	#N/A	#N/A	#N/A
hsa-miR-3144-5p	URS00002A79D1_9606	0	#N/A	#N/A	#N/A	#N/A	#N/A
hsa-miR-4652-5p	URS00005186AB_9606	0	#N/A	#N/A	#N/A	#N/A	#N/A
hsa-miR-4697-5p	URS0000592E67_9606	0	#N/A	#N/A	#N/A	#N/A	#N/A
hsa-miR-6885-5p	URS000075D552_9606	0	#N/A	#N/A	#N/A	#N/A	#N/A
hsa-miR-6835-5p	URS000075A5BD_9606	0	#N/A	#N/A	#N/A	#N/A	#N/A
hsa-miR-608	URS000075EBEF_9606	0	#N/A	#N/A	#N/A	#N/A	#N/A
hsa-miR-6747-5p	URS000075A10C_9606	0	#N/A	#N/A	#N/A	#N/A	#N/A
hsa-miR-555	URS000075B6A9_9606	0	#N/A	#N/A	#N/A	#N/A	#N/A
hsa-miR-6756-5p	URS000075A4DE_9606	0	#N/A	#N/A	#N/A	#N/A	#N/A
hsa-miR-4455	URS00005F9A1A_9606	0	#N/A	#N/A	#N/A	#N/A	#N/A
hsa-miR-609	URS000075D046_9606	0	#N/A	#N/A	#N/A	#N/A	#N/A
hsa-miR-4650-3p	URS00003151AF_9606	0	#N/A	#N/A	#N/A	#N/A	#N/A
hsa-miR-3529-5p	URS00004F24A9_9606	0	#N/A	#N/A	#N/A	#N/A	#N/A
hsa-miR-5681b	URS000075E035_9606	0	#N/A	#N/A	#N/A	#N/A	#N/A
hsa-miR-3085-5p	URS0000D56B0E_9606	0	#N/A	#N/A	#N/A	#N/A	#N/A
hsa-miR-3907	URS000075D93D_9606	0	#N/A	#N/A	#N/A	#N/A	#N/A
hsa-miR-6769a-5p	URS000075A69A_9606	0	#N/A	#N/A	#N/A	#N/A	#N/A
hsa-miR-3650	URS000075C93C_9606	0	#N/A	#N/A	#N/A	#N/A	#N/A
hsa-miR-4694-5p	URS00000E780E_9606	0	#N/A	#N/A	#N/A	#N/A	#N/A
hsa-miR-152-5p	URS000000C73C_9606	0	#N/A	#N/A	#N/A	#N/A	#N/A
hsa-miR-563	URS000075C22C_9606	0	#N/A	#N/A	#N/A	#N/A	#N/A
hsa-miR-656-5p	URS000075DD8D_9606	0	#N/A	#N/A	#N/A	#N/A	#N/A
hsa-miR-323b-5p	URS000075D04C_9606	0	#N/A	#N/A	#N/A	#N/A	#N/A
hsa-miR-494-5p	URS000075CDF9_9606	0	#N/A	#N/A	#N/A	#N/A	#N/A
hsa-miR-567	URS000075CED1_9606	0	#N/A	#N/A	#N/A	#N/A	#N/A
hsa-miR-630	URS000075AFB4_9606	0	#N/A	#N/A	#N/A	#N/A	#N/A
hsa-miR-1257	URS000075B4B8_9606	0	#N/A	#N/A	#N/A	#N/A	#N/A
hsa-miR-1271-3p	URS00001D4A78_9606	0	#N/A	#N/A	#N/A	#N/A	#N/A
hsa-miR-891a-3p	URS000075A749_9606	0	#N/A	#N/A	#N/A	#N/A	#N/A
hsa-miR-6778-5p	URS000075B2C3_9606	0	#N/A	#N/A	#N/A	#N/A	#N/A
hsa-miR-1233-5p	URS000075C9B8_9606	0	#N/A	#N/A	#N/A	#N/A	#N/A
hsa-miR-203a-5p	URS0000770B9E_9606	0	#N/A	#N/A	#N/A	#N/A	#N/A
hsa-miR-644a	URS000075C3AA_9606	0	#N/A	#N/A	#N/A	#N/A	#N/A
hsa-miR-569	URS000075E39A_9606	0	#N/A	#N/A	#N/A	#N/A	#N/A
hsa-miR-4423-5p	URS0000567AB1_9606	0	#N/A	#N/A	#N/A	#N/A	#N/A
hsa-miR-19b-2-5p	URS000075D58E_9606	0	#N/A	#N/A	#N/A	#N/A	#N/A
hsa-miR-3143	URS0000610EFA_9606	0	#N/A	#N/A	#N/A	#N/A	#N/A
hsa-miR-208a-3p	URS00000E5433_9606	0	#N/A	#N/A	#N/A	#N/A	#N/A
hsa-miR-374c-5p	URS0000517429_9606	0	#N/A	#N/A	#N/A	#N/A	#N/A
hsa-miR-466	URS00002F5FEE_9606	0	#N/A	#N/A	#N/A	#N/A	#N/A
hsa-miR-4666a-5p	URS00001D54AD_9606	0	#N/A	#N/A	#N/A	#N/A	#N/A
hsa-miR-5591-3p	URS000075D351_9606	0	#N/A	#N/A	#N/A	#N/A	#N/A
hsa-miR-4777-3p	URS00005E66C8_9606	0	#N/A	#N/A	#N/A	#N/A	#N/A
hsa-miR-4693-5p	URS0000142768_9606	0	#N/A	#N/A	#N/A	#N/A	#N/A
hsa-miR-4524b-5p	URS000075ADAD_9606	0	#N/A	#N/A	#N/A	#N/A	#N/A
hsa-miR-4524a-5p	URS000075C58E_9606	0	#N/A	#N/A	#N/A	#N/A	#N/A
hsa-miR-4423-3p	URS00001481F9_9606	0	#N/A	#N/A	#N/A	#N/A	#N/A
hsa-miR-4727-3p	URS000006A1CB_9606	0	#N/A	#N/A	#N/A	#N/A	#N/A
hsa-miR-4460	URS000075E77E_9606	0	#N/A	#N/A	#N/A	#N/A	#N/A
hsa-miR-4633-5p	URS0000085250_9606	0	#N/A	#N/A	#N/A	#N/A	#N/A
hsa-miR-3924	URS000075D5EB_9606	0	#N/A	#N/A	#N/A	#N/A	#N/A
hsa-miR-4795-3p	URS0000490308_9606	0	#N/A	#N/A	#N/A	#N/A	#N/A
hsa-miR-3671	URS000075E9F9_9606	0	#N/A	#N/A	#N/A	#N/A	#N/A
hsa-miR-23c	URS00002DD349_9606	0	#N/A	#N/A	#N/A	#N/A	#N/A
hsa-miR-5007-3p	URS000075A772_9606	0	#N/A	#N/A	#N/A	#N/A	#N/A
hsa-miR-5195-3p	URS00007E42F5_9606	0	#N/A	#N/A	#N/A	#N/A	#N/A
hsa-miR-623	URS000075DCB1_9606	0	#N/A	#N/A	#N/A	#N/A	#N/A
hsa-miR-7111-3p	URS000075B456_9606	0	#N/A	#N/A	#N/A	#N/A	#N/A
hsa-miR-639	URS000075B8B8_9606	0	#N/A	#N/A	#N/A	#N/A	#N/A
hsa-miR-4790-5p	URS00004B2CF8_9606	0	#N/A	#N/A	#N/A	#N/A	#N/A
hsa-miR-3181	URS00007E410F_9606	0	#N/A	#N/A	#N/A	#N/A	#N/A
hsa-miR-517c-3p	URS00003FBECA_9606	0	#N/A	#N/A	#N/A	#N/A	#N/A
hsa-miR-4256	URS000075D5EF_9606	0	#N/A	#N/A	#N/A	#N/A	#N/A
hsa-miR-4727-5p	URS00005C8887_9606	0	#N/A	#N/A	#N/A	#N/A	#N/A
hsa-miR-6828-3p	URS000075A876_9606	0	#N/A	#N/A	#N/A	#N/A	#N/A
hsa-miR-516b-5p	URS000005E7DD_9606	0	#N/A	#N/A	#N/A	#N/A	#N/A
hsa-miR-3686	URS000075B3BC_9606	0	#N/A	#N/A	#N/A	#N/A	#N/A
hsa-miR-6888-3p	URS000075B03C_9606	0	#N/A	#N/A	#N/A	#N/A	#N/A
hsa-miR-7843-3p	URS000075D5E9_9606	0	#N/A	#N/A	#N/A	#N/A	#N/A
hsa-miR-3616-5p	URS000075EF21_9606	0	#N/A	#N/A	#N/A	#N/A	#N/A
hsa-miR-3672	URS000075CA6F_9606	0	#N/A	#N/A	#N/A	#N/A	#N/A
hsa-miR-5708	URS000075CEDD_9606	0	#N/A	#N/A	#N/A	#N/A	#N/A
hsa-miR-640	URS000075D1E0_9606	0	#N/A	#N/A	#N/A	#N/A	#N/A
hsa-miR-6811-5p	URS000075CB61_9606	0	#N/A	#N/A	#N/A	#N/A	#N/A
hsa-miR-6836-3p	URS000075D7D0_9606	0	#N/A	#N/A	#N/A	#N/A	#N/A
hsa-miR-4737	URS000057DFC6_9606	0	#N/A	#N/A	#N/A	#N/A	#N/A
hsa-miR-5089-3p	URS000075D5F3_9606	0	#N/A	#N/A	#N/A	#N/A	#N/A
hsa-miR-4531	URS0000034450_9606	0	#N/A	#N/A	#N/A	#N/A	#N/A
hsa-miR-620	URS000075B716_9606	0	#N/A	#N/A	#N/A	#N/A	#N/A
hsa-miR-6874-5p	URS000075C2DE_9606	0	#N/A	#N/A	#N/A	#N/A	#N/A
hsa-miR-4642	URS0000477B7D_9606	0	#N/A	#N/A	#N/A	#N/A	#N/A
hsa-miR-548s	URS000047A67D_9606	0	#N/A	#N/A	#N/A	#N/A	#N/A
hsa-miR-6810-5p	URS000075C62C_9606	0	#N/A	#N/A	#N/A	#N/A	#N/A
hsa-miR-6812-5p	URS000075F0BD_9606	0	#N/A	#N/A	#N/A	#N/A	#N/A
hsa-miR-1263	URS000075E8EC_9606	0	#N/A	#N/A	#N/A	#N/A	#N/A
hsa-miR-5587-5p	URS000075B8EE_9606	0	#N/A	#N/A	#N/A	#N/A	#N/A
hsa-miR-218-1-3p	URS00001C4762_9606	0	#N/A	#N/A	#N/A	#N/A	#N/A
hsa-miR-135a-2-3p	URS000075AB6F_9606	0	#N/A	#N/A	#N/A	#N/A	#N/A
hsa-miR-135b-3p	URS0000488C83_9606	0	#N/A	#N/A	#N/A	#N/A	#N/A
hsa-miR-568	URS000075CC27_9606	0	#N/A	#N/A	#N/A	#N/A	#N/A
hsa-miR-297	URS000075D760_9606	0	#N/A	#N/A	#N/A	#N/A	#N/A
hsa-miR-10395-3p	URS0000D52042_9606	0	#N/A	#N/A	#N/A	#N/A	#N/A
hsa-miR-3912-5p	URS000075C7F0_9606	0	#N/A	#N/A	#N/A	#N/A	#N/A
hsa-miR-8070	URS000075E1F5_9606	0	#N/A	#N/A	#N/A	#N/A	#N/A
hsa-miR-550b-2-5p	URS000009C1E9_9606	0	#N/A	#N/A	#N/A	#N/A	#N/A
hsa-miR-6509-5p	URS000075AABA_9606	0	#N/A	#N/A	#N/A	#N/A	#N/A
hsa-miR-384	URS000075DD0E_9606	0	#N/A	#N/A	#N/A	#N/A	#N/A
hsa-miR-4263	URS000075E59C_9606	0	#N/A	#N/A	#N/A	#N/A	#N/A
hsa-miR-4768-5p	URS0000274F93_9606	0	#N/A	#N/A	#N/A	#N/A	#N/A
hsa-miR-6875-3p	URS000075D4A7_9606	0	#N/A	#N/A	#N/A	#N/A	#N/A
hsa-miR-514b-3p	URS000002569A_9606	0	#N/A	#N/A	#N/A	#N/A	#N/A
hsa-miR-4774-3p	URS0000495FF7_9606	0	#N/A	#N/A	#N/A	#N/A	#N/A
hsa-miR-3152-5p	URS00000962CC_9606	0	#N/A	#N/A	#N/A	#N/A	#N/A
hsa-miR-4529-3p	URS000075E7E0_9606	0	#N/A	#N/A	#N/A	#N/A	#N/A
hsa-miR-3674	URS000075D2BF_9606	0	#N/A	#N/A	#N/A	#N/A	#N/A
hsa-miR-4446-5p	URS00001BDD9A_9606	0	#N/A	#N/A	#N/A	#N/A	#N/A
hsa-miR-2113	URS000075C7E0_9606	0	#N/A	#N/A	#N/A	#N/A	#N/A
hsa-miR-548bb-3p	URS00007E4A05_9606	0	#N/A	#N/A	#N/A	#N/A	#N/A
hsa-miR-6771-3p	URS000075EE65_9606	0	#N/A	#N/A	#N/A	#N/A	#N/A
hsa-miR-548u	URS0000358C16_9606	0	#N/A	#N/A	#N/A	#N/A	#N/A
hsa-miR-583	URS000075B05D_9606	0	#N/A	#N/A	#N/A	#N/A	#N/A
hsa-miR-518d-3p	URS00001B6361_9606	0	#N/A	#N/A	#N/A	#N/A	#N/A
hsa-miR-6768-3p	URS000075A069_9606	0	#N/A	#N/A	#N/A	#N/A	#N/A
hsa-miR-548m	URS000075ECFB_9606	0	#N/A	#N/A	#N/A	#N/A	#N/A
hsa-miR-6507-3p	URS000075B7B9_9606	0	#N/A	#N/A	#N/A	#N/A	#N/A
hsa-miR-3609	URS000006F90B_9606	0	#N/A	#N/A	#N/A	#N/A	#N/A
hsa-miR-519d-3p	URS0000298BA3_9606	0	#N/A	#N/A	#N/A	#N/A	#N/A
hsa-miR-561-3p	URS000075D1DD_9606	0	#N/A	#N/A	#N/A	#N/A	#N/A
hsa-miR-5692a	URS000075A42B_9606	0	#N/A	#N/A	#N/A	#N/A	#N/A
hsa-miR-1252-3p	URS000075D86C_9606	0	#N/A	#N/A	#N/A	#N/A	#N/A
hsa-miR-4694-3p	URS0000156205_9606	0	#N/A	#N/A	#N/A	#N/A	#N/A
hsa-miR-196a-1-3p	URS0000D5297E_9606	0	#N/A	#N/A	#N/A	#N/A	#N/A
hsa-miR-3150b-5p	URS0000604DA6_9606	0	#N/A	#N/A	#N/A	#N/A	#N/A
hsa-miR-7109-3p	URS000075A43F_9606	0	#N/A	#N/A	#N/A	#N/A	#N/A
hsa-miR-100-3p	URS00001A405B_9606	0	#N/A	#N/A	#N/A	#N/A	#N/A
hsa-miR-4428	URS000075CBFD_9606	0	#N/A	#N/A	#N/A	#N/A	#N/A
hsa-miR-12118	URS0000D54202_9606	0	#N/A	#N/A	#N/A	#N/A	#N/A
hsa-miR-4475	URS0000759E95_9606	0	#N/A	#N/A	#N/A	#N/A	#N/A
hsa-miR-1264	URS0000759E8E_9606	0	#N/A	#N/A	#N/A	#N/A	#N/A
hsa-miR-5197-5p	URS000075A40B_9606	0	#N/A	#N/A	#N/A	#N/A	#N/A
hsa-miR-8066	URS000075E442_9606	0	#N/A	#N/A	#N/A	#N/A	#N/A
hsa-miR-5571-5p	URS000029EAB2_9606	0	#N/A	#N/A	#N/A	#N/A	#N/A
hsa-miR-624-3p	URS00004E6C7F_9606	0	#N/A	#N/A	#N/A	#N/A	#N/A
hsa-miR-4731-3p	URS000015C522_9606	0	#N/A	#N/A	#N/A	#N/A	#N/A
hsa-miR-603	URS000075A6F1_9606	0	#N/A	#N/A	#N/A	#N/A	#N/A
hsa-miR-6768-5p	URS000075B489_9606	0	#N/A	#N/A	#N/A	#N/A	#N/A
hsa-miR-4789-3p	URS00002D6EA8_9606	0	#N/A	#N/A	#N/A	#N/A	#N/A
hsa-miR-4700-3p	URS00003840E5_9606	0	#N/A	#N/A	#N/A	#N/A	#N/A
hsa-miR-4438	URS0000759B8B_9606	0	#N/A	#N/A	#N/A	#N/A	#N/A
hsa-miR-5580-3p	URS000075ECCB_9606	0	#N/A	#N/A	#N/A	#N/A	#N/A
hsa-miR-1911-3p	URS0000759AE6_9606	0	#N/A	#N/A	#N/A	#N/A	#N/A
hsa-miR-6753-5p	URS000075EF1E_9606	0	#N/A	#N/A	#N/A	#N/A	#N/A
hsa-miR-7153-3p	URS000075E990_9606	0	#N/A	#N/A	#N/A	#N/A	#N/A
hsa-miR-1295b-5p	URS000075EE23_9606	0	#N/A	#N/A	#N/A	#N/A	#N/A
hsa-miR-4640-3p	URS000002EB45_9606	0	#N/A	#N/A	#N/A	#N/A	#N/A
hsa-miR-4445-3p	URS000075C856_9606	0	#N/A	#N/A	#N/A	#N/A	#N/A
hsa-miR-512-5p	URS0000062B37_9606	0	#N/A	#N/A	#N/A	#N/A	#N/A
hsa-miR-4418	URS000075ADC1_9606	0	#N/A	#N/A	#N/A	#N/A	#N/A
hsa-miR-6807-3p	URS000075EEBD_9606	0	#N/A	#N/A	#N/A	#N/A	#N/A
hsa-miR-892b	URS000075A42A_9606	0	#N/A	#N/A	#N/A	#N/A	#N/A
hsa-miR-1183	URS000075A336_9606	0	#N/A	#N/A	#N/A	#N/A	#N/A
hsa-miR-4318	URS000075AC68_9606	0	#N/A	#N/A	#N/A	#N/A	#N/A
hsa-miR-892a	URS000075AA5C_9606	0	#N/A	#N/A	#N/A	#N/A	#N/A
hsa-miR-892c-3p	URS000075EC6F_9606	0	#N/A	#N/A	#N/A	#N/A	#N/A
hsa-miR-374c-3p	URS0000140295_9606	0	#N/A	#N/A	#N/A	#N/A	#N/A
hsa-miR-3123	URS00000939AF_9606	0	#N/A	#N/A	#N/A	#N/A	#N/A
hsa-miR-6873-5p	URS000075A286_9606	0	#N/A	#N/A	#N/A	#N/A	#N/A
hsa-miR-5586-3p	URS000075D7E6_9606	0	#N/A	#N/A	#N/A	#N/A	#N/A
hsa-miR-5694	URS000075AB57_9606	0	#N/A	#N/A	#N/A	#N/A	#N/A
hsa-miR-6871-3p	URS000075BEDF_9606	0	#N/A	#N/A	#N/A	#N/A	#N/A
hsa-miR-6165	URS0000298172_9606	0	#N/A	#N/A	#N/A	#N/A	#N/A
hsa-miR-6510-5p	URS000075A608_9606	0	#N/A	#N/A	#N/A	#N/A	#N/A
hsa-miR-4274	URS000075E6E7_9606	0	#N/A	#N/A	#N/A	#N/A	#N/A
hsa-miR-4519	URS000075DD24_9606	0	#N/A	#N/A	#N/A	#N/A	#N/A
hsa-miR-449b-3p	URS0000490063_9606	0	#N/A	#N/A	#N/A	#N/A	#N/A
hsa-miR-4323	URS000075EB70_9606	0	#N/A	#N/A	#N/A	#N/A	#N/A
hsa-miR-6746-3p	URS000075DC00_9606	0	#N/A	#N/A	#N/A	#N/A	#N/A
hsa-miR-6877-3p	URS000075CBC4_9606	0	#N/A	#N/A	#N/A	#N/A	#N/A
hsa-miR-4293	URS000075DAF5_9606	0	#N/A	#N/A	#N/A	#N/A	#N/A
hsa-miR-7846-3p	URS000075B936_9606	0	#N/A	#N/A	#N/A	#N/A	#N/A
hsa-miR-4476	URS000075B0F6_9606	0	#N/A	#N/A	#N/A	#N/A	#N/A
hsa-miR-8083	URS000075BA5F_9606	0	#N/A	#N/A	#N/A	#N/A	#N/A
hsa-miR-4695-5p	URS0000293918_9606	0	#N/A	#N/A	#N/A	#N/A	#N/A
hsa-miR-4661-3p	URS00001D68C9_9606	0	#N/A	#N/A	#N/A	#N/A	#N/A
hsa-miR-10524-5p	URS0000D50577_9606	0	#N/A	#N/A	#N/A	#N/A	#N/A
hsa-miR-1265	URS000075B9B8_9606	0	#N/A	#N/A	#N/A	#N/A	#N/A
hsa-miR-6511a-5p	URS000075C82B_9606	0	#N/A	#N/A	#N/A	#N/A	#N/A
hsa-miR-6808-5p	URS000075A409_9606	0	#N/A	#N/A	#N/A	#N/A	#N/A
hsa-miR-6893-5p	URS000075C9E1_9606	0	#N/A	#N/A	#N/A	#N/A	#N/A
hsa-miR-2682-5p	URS0000366551_9606	0	#N/A	#N/A	#N/A	#N/A	#N/A
hsa-miR-3186-5p	URS000075C3AF_9606	0	#N/A	#N/A	#N/A	#N/A	#N/A
hsa-miR-6760-5p	URS000075BFA0_9606	0	#N/A	#N/A	#N/A	#N/A	#N/A
hsa-miR-4756-5p	URS00005A37D5_9606	0	#N/A	#N/A	#N/A	#N/A	#N/A
hsa-miR-6879-5p	URS000075A09C_9606	0	#N/A	#N/A	#N/A	#N/A	#N/A
hsa-miR-6895-5p	URS000075CE58_9606	0	#N/A	#N/A	#N/A	#N/A	#N/A
hsa-miR-7160-3p	URS000075CE84_9606	0	#N/A	#N/A	#N/A	#N/A	#N/A
hsa-miR-4512	URS0000247AC6_9606	0	#N/A	#N/A	#N/A	#N/A	#N/A
hsa-miR-5088-5p	URS00002F0130_9606	0	#N/A	#N/A	#N/A	#N/A	#N/A
hsa-miR-6794-5p	URS000075A643_9606	0	#N/A	#N/A	#N/A	#N/A	#N/A
hsa-miR-1178-5p	URS00008E3963_9606	0	#N/A	#N/A	#N/A	#N/A	#N/A
hsa-miR-3927-3p	URS000075EF94_9606	0	#N/A	#N/A	#N/A	#N/A	#N/A
hsa-miR-12114	URS0000D528B4_9606	0	#N/A	#N/A	#N/A	#N/A	#N/A
hsa-miR-802	URS000075A099_9606	0	#N/A	#N/A	#N/A	#N/A	#N/A
hsa-miR-8079	URS000075BA0A_9606	0	#N/A	#N/A	#N/A	#N/A	#N/A
hsa-miR-8062	URS000075BBC9_9606	0	#N/A	#N/A	#N/A	#N/A	#N/A
hsa-miR-3666	URS000075B762_9606	0	#N/A	#N/A	#N/A	#N/A	#N/A
hsa-miR-4295	URS000075BA14_9606	0	#N/A	#N/A	#N/A	#N/A	#N/A
hsa-miR-33b-3p	URS00001270D3_9606	0	#N/A	#N/A	#N/A	#N/A	#N/A
hsa-miR-3677-5p	URS0000307592_9606	0	#N/A	#N/A	#N/A	#N/A	#N/A
hsa-miR-4255	URS000075A8EB_9606	0	#N/A	#N/A	#N/A	#N/A	#N/A
hsa-miR-5000-5p	URS000075A2CA_9606	0	#N/A	#N/A	#N/A	#N/A	#N/A
hsa-miR-4259	URS00007E453F_9606	0	#N/A	#N/A	#N/A	#N/A	#N/A
hsa-miR-4666a-3p	URS00004489C5_9606	0	#N/A	#N/A	#N/A	#N/A	#N/A
hsa-miR-10397-3p	URS0000D507F2_9606	0	#N/A	#N/A	#N/A	#N/A	#N/A
hsa-miR-3651	URS0000299AD8_9606	0	#N/A	#N/A	#N/A	#N/A	#N/A
hsa-miR-217-3p	URS000075DC53_9606	0	#N/A	#N/A	#N/A	#N/A	#N/A
hsa-miR-4800-3p	URS0000149319_9606	0	#N/A	#N/A	#N/A	#N/A	#N/A
hsa-miR-3675-3p	URS000075E61A_9606	0	#N/A	#N/A	#N/A	#N/A	#N/A
hsa-miR-3126-3p	URS0000052E4D_9606	0	#N/A	#N/A	#N/A	#N/A	#N/A
hsa-miR-1298-3p	URS000075B3DF_9606	0	#N/A	#N/A	#N/A	#N/A	#N/A
hsa-miR-6871-5p	URS000075E950_9606	0	#N/A	#N/A	#N/A	#N/A	#N/A
hsa-miR-6890-5p	URS000075AA8B_9606	0	#N/A	#N/A	#N/A	#N/A	#N/A
hsa-miR-6504-3p	URS000075C041_9606	0	#N/A	#N/A	#N/A	#N/A	#N/A
hsa-miR-4272	URS000075E244_9606	0	#N/A	#N/A	#N/A	#N/A	#N/A
hsa-miR-6715a-3p	URS0000552FF1_9606	0	#N/A	#N/A	#N/A	#N/A	#N/A
hsa-miR-6830-5p	URS000075BBFB_9606	0	#N/A	#N/A	#N/A	#N/A	#N/A
hsa-miR-4275	URS000075B95D_9606	0	#N/A	#N/A	#N/A	#N/A	#N/A
hsa-miR-4733-3p	URS0000482D79_9606	0	#N/A	#N/A	#N/A	#N/A	#N/A
hsa-miR-6767-3p	URS000075ED01_9606	0	#N/A	#N/A	#N/A	#N/A	#N/A
hsa-miR-6890-3p	URS000075BFFE_9606	0	#N/A	#N/A	#N/A	#N/A	#N/A
hsa-miR-1324	URS000075F046_9606	0	#N/A	#N/A	#N/A	#N/A	#N/A
hsa-miR-4494	URS000075BBE0_9606	0	#N/A	#N/A	#N/A	#N/A	#N/A
hsa-miR-4756-3p	URS000038D12F_9606	0	#N/A	#N/A	#N/A	#N/A	#N/A
hsa-miR-6501-3p	URS000075EBDF_9606	0	#N/A	#N/A	#N/A	#N/A	#N/A
hsa-miR-4257	URS000075D6B0_9606	0	#N/A	#N/A	#N/A	#N/A	#N/A
hsa-miR-4691-3p	URS000012F9EC_9606	0	#N/A	#N/A	#N/A	#N/A	#N/A
hsa-miR-4768-3p	URS00002B3F70_9606	0	#N/A	#N/A	#N/A	#N/A	#N/A
hsa-miR-3155b	URS0000759908_9606	0	#N/A	#N/A	#N/A	#N/A	#N/A
hsa-miR-6798-5p	URS000075A1E5_9606	0	#N/A	#N/A	#N/A	#N/A	#N/A
hsa-miR-1910-5p	URS00004F2EB0_9606	0	#N/A	#N/A	#N/A	#N/A	#N/A
hsa-miR-5190	URS000075EB25_9606	0	#N/A	#N/A	#N/A	#N/A	#N/A
hsa-miR-4302	URS000075E65D_9606	0	#N/A	#N/A	#N/A	#N/A	#N/A
hsa-miR-4328	URS000030B5E2_9606	0	#N/A	#N/A	#N/A	#N/A	#N/A
hsa-miR-8060	URS000075BDAC_9606	0	#N/A	#N/A	#N/A	#N/A	#N/A
hsa-miR-490-5p	URS00004556E5_9606	0	#N/A	#N/A	#N/A	#N/A	#N/A
hsa-miR-10226	URS0000D512E7_9606	0	#N/A	#N/A	#N/A	#N/A	#N/A
hsa-miR-9902	URS0000D549DA_9606	0	#N/A	#N/A	#N/A	#N/A	#N/A
hsa-miR-488-5p	URS00002A36ED_9606	0	#N/A	#N/A	#N/A	#N/A	#N/A
hsa-miR-4530	URS000075E84B_9606	0	#N/A	#N/A	#N/A	#N/A	#N/A
hsa-miR-4685-5p	URS00000219AD_9606	0	#N/A	#N/A	#N/A	#N/A	#N/A
hsa-miR-6884-3p	URS000075E1B2_9606	0	#N/A	#N/A	#N/A	#N/A	#N/A
hsa-miR-6872-3p	URS000075F01C_9606	0	#N/A	#N/A	#N/A	#N/A	#N/A
hsa-miR-1915-3p	URS000039BFD2_9606	0	#N/A	#N/A	#N/A	#N/A	#N/A
hsa-miR-4258	URS000075AD5E_9606	0	#N/A	#N/A	#N/A	#N/A	#N/A
hsa-miR-1247-3p	URS000032835F_9606	0	#N/A	#N/A	#N/A	#N/A	#N/A
hsa-miR-4292	URS000075A553_9606	0	#N/A	#N/A	#N/A	#N/A	#N/A
hsa-miR-6791-5p	URS0000759CCF_9606	0	#N/A	#N/A	#N/A	#N/A	#N/A
hsa-miR-6886-5p	URS000075EF90_9606	0	#N/A	#N/A	#N/A	#N/A	#N/A
hsa-miR-1203	URS000075A53F_9606	0	#N/A	#N/A	#N/A	#N/A	#N/A
hsa-miR-6850-3p	URS000075B553_9606	0	#N/A	#N/A	#N/A	#N/A	#N/A
hsa-miR-6891-3p	URS000075A640_9606	0	#N/A	#N/A	#N/A	#N/A	#N/A
hsa-miR-4324	URS000030F801_9606	0	#N/A	#N/A	#N/A	#N/A	#N/A
hsa-miR-939-3p	URS00003AD2AA_9606	0	#N/A	#N/A	#N/A	#N/A	#N/A
hsa-miR-1266-3p	URS0000759C7A_9606	0	#N/A	#N/A	#N/A	#N/A	#N/A
hsa-miR-6078	URS000075CCC7_9606	0	#N/A	#N/A	#N/A	#N/A	#N/A
hsa-miR-4315	URS000075EF88_9606	0	#N/A	#N/A	#N/A	#N/A	#N/A
hsa-miR-4304	URS000075E8E8_9606	0	#N/A	#N/A	#N/A	#N/A	#N/A
hsa-miR-10392-3p	URS0000D53E45_9606	0	#N/A	#N/A	#N/A	#N/A	#N/A
hsa-miR-6746-5p	URS000075AF8F_9606	0	#N/A	#N/A	#N/A	#N/A	#N/A
hsa-miR-6070	URS000075EFDD_9606	0	#N/A	#N/A	#N/A	#N/A	#N/A
hsa-miR-1181	URS000075CF96_9606	0	#N/A	#N/A	#N/A	#N/A	#N/A
hsa-miR-4735-5p	URS000034435A_9606	0	#N/A	#N/A	#N/A	#N/A	#N/A
hsa-miR-8067	URS000075BF41_9606	0	#N/A	#N/A	#N/A	#N/A	#N/A
hsa-miR-4305	URS000075AA82_9606	0	#N/A	#N/A	#N/A	#N/A	#N/A
hsa-miR-325	URS000075C2FC_9606	0	#N/A	#N/A	#N/A	#N/A	#N/A
hsa-miR-372-5p	URS000075B4E5_9606	0	#N/A	#N/A	#N/A	#N/A	#N/A
hsa-miR-6862-3p	URS0000759D25_9606	0	#N/A	#N/A	#N/A	#N/A	#N/A
hsa-miR-4330	URS000075AEBE_9606	0	#N/A	#N/A	#N/A	#N/A	#N/A
hsa-miR-1266-5p	URS00005FDCD1_9606	0	#N/A	#N/A	#N/A	#N/A	#N/A
hsa-miR-8088	URS000075D4E7_9606	0	#N/A	#N/A	#N/A	#N/A	#N/A
hsa-miR-520f-5p	URS000075BA1C_9606	0	#N/A	#N/A	#N/A	#N/A	#N/A
hsa-miR-520b-5p	URS0000D5654E_9606	0	#N/A	#N/A	#N/A	#N/A	#N/A
hsa-miR-517-5p	URS0000227241_9606	0	#N/A	#N/A	#N/A	#N/A	#N/A
hsa-miR-3059-3p	URS00000AEAF5_9606	0	#N/A	#N/A	#N/A	#N/A	#N/A
hsa-miR-6845-3p	URS000075E6C8_9606	0	#N/A	#N/A	#N/A	#N/A	#N/A
hsa-miR-4750-3p	URS000075EC59_9606	0	#N/A	#N/A	#N/A	#N/A	#N/A
hsa-miR-4251	URS000075DEB4_9606	0	#N/A	#N/A	#N/A	#N/A	#N/A
hsa-miR-4329	URS000075B49A_9606	0	#N/A	#N/A	#N/A	#N/A	#N/A
hsa-miR-1199-5p	URS000075DBCC_9606	0	#N/A	#N/A	#N/A	#N/A	#N/A
hsa-miR-3151-3p	URS000075B369_9606	0	#N/A	#N/A	#N/A	#N/A	#N/A
hsa-miR-3158-5p	URS0000221D0E_9606	0	#N/A	#N/A	#N/A	#N/A	#N/A
hsa-miR-1184	URS000075B5BA_9606	0	#N/A	#N/A	#N/A	#N/A	#N/A
hsa-miR-6068	URS000075E142_9606	0	#N/A	#N/A	#N/A	#N/A	#N/A
hsa-miR-4520-5p	URS00001F8FF2_9606	0	#N/A	#N/A	#N/A	#N/A	#N/A
hsa-miR-3692-5p	URS000075A198_9606	0	#N/A	#N/A	#N/A	#N/A	#N/A
hsa-miR-875-3p	URS000075B7A1_9606	0	#N/A	#N/A	#N/A	#N/A	#N/A
hsa-miR-4638-3p	URS0000403BF8_9606	0	#N/A	#N/A	#N/A	#N/A	#N/A
hsa-miR-4720-5p	URS00000DE8FA_9606	0	#N/A	#N/A	#N/A	#N/A	#N/A
hsa-miR-8089	URS000075D801_9606	0	#N/A	#N/A	#N/A	#N/A	#N/A
hsa-miR-4456	URS000075DA57_9606	0	#N/A	#N/A	#N/A	#N/A	#N/A
hsa-miR-3120-5p	URS0000509DB8_9606	0	#N/A	#N/A	#N/A	#N/A	#N/A
hsa-miR-6529-3p	URS0000D54054_9606	0	#N/A	#N/A	#N/A	#N/A	#N/A
hsa-miR-5008-3p	URS000075D2C7_9606	0	#N/A	#N/A	#N/A	#N/A	#N/A
hsa-miR-1267	URS000075AEB2_9606	0	#N/A	#N/A	#N/A	#N/A	#N/A
hsa-miR-6790-3p	URS000075CD03_9606	0	#N/A	#N/A	#N/A	#N/A	#N/A
hsa-miR-2114-3p	URS000075BFBB_9606	0	#N/A	#N/A	#N/A	#N/A	#N/A
hsa-miR-3616-3p	URS000075D1FC_9606	0	#N/A	#N/A	#N/A	#N/A	#N/A
hsa-miR-6804-3p	URS000075C72B_9606	0	#N/A	#N/A	#N/A	#N/A	#N/A
hsa-miR-3166	URS000075B8E5_9606	0	#N/A	#N/A	#N/A	#N/A	#N/A
hsa-miR-1909-3p	URS000009A9A2_9606	0	#N/A	#N/A	#N/A	#N/A	#N/A
hsa-miR-4749-3p	URS0000077DDE_9606	0	#N/A	#N/A	#N/A	#N/A	#N/A
hsa-miR-6869-3p	URS000075E76C_9606	0	#N/A	#N/A	#N/A	#N/A	#N/A
hsa-miR-2682-3p	URS000075AE09_9606	0	#N/A	#N/A	#N/A	#N/A	#N/A
hsa-miR-4763-5p	URS000075B1DD_9606	0	#N/A	#N/A	#N/A	#N/A	#N/A
hsa-miR-6720-3p	URS000075D814_9606	0	#N/A	#N/A	#N/A	#N/A	#N/A
hsa-miR-3621	URS00001CBC9F_9606	0	#N/A	#N/A	#N/A	#N/A	#N/A
hsa-miR-1301-5p	URS000077643D_9606	0	#N/A	#N/A	#N/A	#N/A	#N/A
hsa-miR-9851-5p	URS0000D50487_9606	0	#N/A	#N/A	#N/A	#N/A	#N/A
hsa-miR-1251-3p	URS0000113463_9606	0	#N/A	#N/A	#N/A	#N/A	#N/A
hsa-miR-196a-3p	URS00000E4877_9606	0	#N/A	#N/A	#N/A	#N/A	#N/A
hsa-miR-6789-3p	URS000075E505_9606	0	#N/A	#N/A	#N/A	#N/A	#N/A
hsa-miR-4634	URS0000512F70_9606	0	#N/A	#N/A	#N/A	#N/A	#N/A
hsa-miR-10396b-5p	URS0000D51A84_9606	0	#N/A	#N/A	#N/A	#N/A	#N/A
hsa-miR-3652	URS000075DC58_9606	0	#N/A	#N/A	#N/A	#N/A	#N/A
hsa-miR-8052	URS000075E2FE_9606	0	#N/A	#N/A	#N/A	#N/A	#N/A
hsa-miR-6845-5p	URS000075CFFD_9606	0	#N/A	#N/A	#N/A	#N/A	#N/A
hsa-miR-6762-5p	URS000075C247_9606	0	#N/A	#N/A	#N/A	#N/A	#N/A
hsa-miR-1237-5p	URS00003E1F0B_9606	0	#N/A	#N/A	#N/A	#N/A	#N/A
hsa-miR-4651	URS00005F9738_9606	0	#N/A	#N/A	#N/A	#N/A	#N/A
hsa-miR-6766-5p	URS000075E3FA_9606	0	#N/A	#N/A	#N/A	#N/A	#N/A
hsa-miR-12130	URS0000D519C7_9606	0	#N/A	#N/A	#N/A	#N/A	#N/A
hsa-miR-9901	URS0000D500A8_9606	0	#N/A	#N/A	#N/A	#N/A	#N/A
hsa-miR-8071	URS000075C590_9606	0	#N/A	#N/A	#N/A	#N/A	#N/A
hsa-miR-8056	URS000075C623_9606	0	#N/A	#N/A	#N/A	#N/A	#N/A
hsa-miR-4711-3p	URS000007BE64_9606	0	#N/A	#N/A	#N/A	#N/A	#N/A
hsa-miR-10401-5p	URS0000D51CA4_9606	0	#N/A	#N/A	#N/A	#N/A	#N/A
hsa-miR-124-5p	URS00003AA409_9606	0	#N/A	#N/A	#N/A	#N/A	#N/A
hsa-miR-633	URS000075EE25_9606	0	#N/A	#N/A	#N/A	#N/A	#N/A
hsa-miR-524-5p	URS00003E236A_9606	0	#N/A	#N/A	#N/A	#N/A	#N/A
hsa-miR-520d-5p	URS00002A037E_9606	0	#N/A	#N/A	#N/A	#N/A	#N/A
hsa-miR-3682-5p	URS000075B2B0_9606	0	#N/A	#N/A	#N/A	#N/A	#N/A
hsa-miR-585-5p	URS000077ACC0_9606	0	#N/A	#N/A	#N/A	#N/A	#N/A
hsa-miR-4266	URS000075B9A3_9606	0	#N/A	#N/A	#N/A	#N/A	#N/A
hsa-miR-4278	URS000075D2F2_9606	0	#N/A	#N/A	#N/A	#N/A	#N/A
hsa-miR-921	URS0000759CD8_9606	0	#N/A	#N/A	#N/A	#N/A	#N/A
hsa-miR-8074	URS000075DED4_9606	0	#N/A	#N/A	#N/A	#N/A	#N/A
hsa-miR-520e-5p	URS0000D4F992_9606	0	#N/A	#N/A	#N/A	#N/A	#N/A
hsa-miR-4465	URS000075D297_9606	0	#N/A	#N/A	#N/A	#N/A	#N/A
hsa-miR-6794-3p	URS000075AB87_9606	0	#N/A	#N/A	#N/A	#N/A	#N/A
hsa-miR-222-5p	URS0000153377_9606	0	#N/A	#N/A	#N/A	#N/A	#N/A
hsa-miR-4276	URS000075E8E2_9606	0	#N/A	#N/A	#N/A	#N/A	#N/A
hsa-miR-452-3p	URS0000101787_9606	0	#N/A	#N/A	#N/A	#N/A	#N/A
hsa-miR-1912-5p	URS0000D51A0B_9606	0	#N/A	#N/A	#N/A	#N/A	#N/A
hsa-miR-520a-5p	URS0000534239_9606	0	#N/A	#N/A	#N/A	#N/A	#N/A
hsa-miR-525-5p	URS0000459998_9606	0	#N/A	#N/A	#N/A	#N/A	#N/A
hsa-miR-3156-3p	URS000075D48C_9606	0	#N/A	#N/A	#N/A	#N/A	#N/A
hsa-miR-6763-3p	URS000075B8D7_9606	0	#N/A	#N/A	#N/A	#N/A	#N/A
hsa-miR-155-3p	URS000034309A_9606	0	#N/A	#N/A	#N/A	#N/A	#N/A
hsa-miR-6792-3p	URS000075E024_9606	0	#N/A	#N/A	#N/A	#N/A	#N/A
hsa-miR-6780a-3p	URS000075A7D3_9606	0	#N/A	#N/A	#N/A	#N/A	#N/A
hsa-miR-1200	URS000075DC9F_9606	0	#N/A	#N/A	#N/A	#N/A	#N/A
hsa-miR-4665-3p	URS00000BD6DC_9606	0	#N/A	#N/A	#N/A	#N/A	#N/A
hsa-miR-1469	URS0000539433_9606	0	#N/A	#N/A	#N/A	#N/A	#N/A
hsa-miR-6727-5p	URS000075A9AA_9606	0	#N/A	#N/A	#N/A	#N/A	#N/A
hsa-miR-3677-3p	URS0000171020_9606	0	#N/A	#N/A	#N/A	#N/A	#N/A
hsa-miR-518f-5p	URS00005CF1BF_9606	0	#N/A	#N/A	#N/A	#N/A	#N/A
hsa-miR-526a-5p	URS0000087207_9606	0	#N/A	#N/A	#N/A	#N/A	#N/A
hsa-miR-1287-3p	URS0000759A79_9606	0	#N/A	#N/A	#N/A	#N/A	#N/A
hsa-miR-6867-3p	URS000075AB8A_9606	0	#N/A	#N/A	#N/A	#N/A	#N/A
hsa-miR-4279	URS000075D139_9606	0	#N/A	#N/A	#N/A	#N/A	#N/A
hsa-miR-4684-5p	URS00003570D1_9606	0	#N/A	#N/A	#N/A	#N/A	#N/A
hsa-miR-4314	URS000075BC08_9606	0	#N/A	#N/A	#N/A	#N/A	#N/A
hsa-miR-7158-3p	URS00007E354A_9606	0	#N/A	#N/A	#N/A	#N/A	#N/A
hsa-miR-573	URS000058BB84_9606	0	#N/A	#N/A	#N/A	#N/A	#N/A
hsa-miR-518a-5p	URS0000068BEA_9606	0	#N/A	#N/A	#N/A	#N/A	#N/A
hsa-miR-3678-3p	URS000075BC79_9606	0	#N/A	#N/A	#N/A	#N/A	#N/A
hsa-miR-7156-3p	URS000075BA51_9606	0	#N/A	#N/A	#N/A	#N/A	#N/A
hsa-miR-12121	URS0000D52CE1_9606	0	#N/A	#N/A	#N/A	#N/A	#N/A
hsa-miR-3972	URS000075E1EC_9606	0	#N/A	#N/A	#N/A	#N/A	#N/A
hsa-miR-1269b	URS000015CE89_9606	0	#N/A	#N/A	#N/A	#N/A	#N/A
hsa-miR-8058	URS000075E3DD_9606	0	#N/A	#N/A	#N/A	#N/A	#N/A
hsa-miR-4309	URS000075CF21_9606	0	#N/A	#N/A	#N/A	#N/A	#N/A
hsa-miR-7150	URS000075DD8E_9606	0	#N/A	#N/A	#N/A	#N/A	#N/A
hsa-miR-6878-3p	URS000075D163_9606	0	#N/A	#N/A	#N/A	#N/A	#N/A
hsa-miR-4730	URS00002E4C79_9606	0	#N/A	#N/A	#N/A	#N/A	#N/A
hsa-miR-6788-5p	URS00007E4C50_9606	0	#N/A	#N/A	#N/A	#N/A	#N/A
hsa-miR-3689a-3p	URS000075BBD1_9606	0	#N/A	#N/A	#N/A	#N/A	#N/A
hsa-miR-3689b-3p	URS000075BB55_9606	0	#N/A	#N/A	#N/A	#N/A	#N/A
hsa-miR-10400-3p	URS0000D520C1_9606	0	#N/A	#N/A	#N/A	#N/A	#N/A
hsa-miR-4674	URS000038E667_9606	0	#N/A	#N/A	#N/A	#N/A	#N/A
hsa-miR-6803-5p	URS000075A789_9606	0	#N/A	#N/A	#N/A	#N/A	#N/A
hsa-miR-3170	URS000042935A_9606	0	#N/A	#N/A	#N/A	#N/A	#N/A
hsa-miR-4507	URS0000099F48_9606	0	#N/A	#N/A	#N/A	#N/A	#N/A
hsa-miR-2054	URS000075EFDE_9606	0	#N/A	#N/A	#N/A	#N/A	#N/A
hsa-let-7a-2-3p	URS00000157F5_9606	0	#N/A	#N/A	#N/A	#N/A	#N/A
hsa-miR-4322	URS000075EA05_9606	0	#N/A	#N/A	#N/A	#N/A	#N/A
hsa-miR-4265	URS000075C018_9606	0	#N/A	#N/A	#N/A	#N/A	#N/A
hsa-miR-7702	URS000020BB16_9606	0	#N/A	#N/A	#N/A	#N/A	#N/A
hsa-miR-8061	URS000075E23B_9606	0	#N/A	#N/A	#N/A	#N/A	#N/A
hsa-miR-6083	URS000075D3D4_9606	0	#N/A	#N/A	#N/A	#N/A	#N/A
hsa-miR-3180-5p	URS00004EE409_9606	0	#N/A	#N/A	#N/A	#N/A	#N/A
hsa-miR-718	URS000075B1FD_9606	0	#N/A	#N/A	#N/A	#N/A	#N/A
hsa-miR-4664-3p	URS000044EF2B_9606	0	#N/A	#N/A	#N/A	#N/A	#N/A
hsa-miR-6809-3p	URS000075CC57_9606	0	#N/A	#N/A	#N/A	#N/A	#N/A
hsa-miR-578	URS000075B968_9606	0	#N/A	#N/A	#N/A	#N/A	#N/A
hsa-miR-8081	URS000075B5D0_9606	0	#N/A	#N/A	#N/A	#N/A	#N/A
hsa-miR-4776-3p	URS0000396F65_9606	0	#N/A	#N/A	#N/A	#N/A	#N/A
hsa-miR-5004-3p	URS000075DCE2_9606	0	#N/A	#N/A	#N/A	#N/A	#N/A
hsa-miR-12133	URS0000D5391E_9606	0	#N/A	#N/A	#N/A	#N/A	#N/A
hsa-miR-887-5p	URS000075B4E7_9606	0	#N/A	#N/A	#N/A	#N/A	#N/A
hsa-miR-4260	URS000075B003_9606	0	#N/A	#N/A	#N/A	#N/A	#N/A
hsa-miR-659-3p	URS000075C04A_9606	0	#N/A	#N/A	#N/A	#N/A	#N/A
hsa-miR-8055	URS000075DB01_9606	0	#N/A	#N/A	#N/A	#N/A	#N/A
hsa-miR-548ad-3p	URS00000319E1_9606	0	#N/A	#N/A	#N/A	#N/A	#N/A
hsa-miR-4668-3p	URS0000065FDF_9606	0	#N/A	#N/A	#N/A	#N/A	#N/A
hsa-miR-3662	URS00003808EC_9606	0	#N/A	#N/A	#N/A	#N/A	#N/A
hsa-miR-4311	URS000075E69C_9606	0	#N/A	#N/A	#N/A	#N/A	#N/A
hsa-miR-526a-3p	URS0000D54612_9606	0	#N/A	#N/A	#N/A	#N/A	#N/A
hsa-miR-518f-3p	URS000075E9BD_9606	0	#N/A	#N/A	#N/A	#N/A	#N/A
hsa-miR-8054	URS000075F0EE_9606	0	#N/A	#N/A	#N/A	#N/A	#N/A
hsa-miR-526b-3p	URS000038B25B_9606	0	#N/A	#N/A	#N/A	#N/A	#N/A
hsa-miR-551b-5p	URS000025A6B4_9606	0	#N/A	#N/A	#N/A	#N/A	#N/A
hsa-miR-614	URS000075E5BD_9606	0	#N/A	#N/A	#N/A	#N/A	#N/A
hsa-miR-523-3p	URS00001383CF_9606	0	#N/A	#N/A	#N/A	#N/A	#N/A
hsa-miR-6507-5p	URS000075EF6B_9606	0	#N/A	#N/A	#N/A	#N/A	#N/A
hsa-miR-8087	URS000075A8CE_9606	0	#N/A	#N/A	#N/A	#N/A	#N/A
hsa-miR-4426	URS00002731AC_9606	0	#N/A	#N/A	#N/A	#N/A	#N/A
hsa-miR-4647	URS000024CEE0_9606	0	#N/A	#N/A	#N/A	#N/A	#N/A
hsa-miR-6796-3p	URS000075E480_9606	0	#N/A	#N/A	#N/A	#N/A	#N/A
hsa-miR-8080	URS000075AAE2_9606	0	#N/A	#N/A	#N/A	#N/A	#N/A
hsa-miR-6816-3p	URS000075A9E7_9606	0	#N/A	#N/A	#N/A	#N/A	#N/A
hsa-miR-3714	URS000075CF0B_9606	0	#N/A	#N/A	#N/A	#N/A	#N/A
hsa-miR-525-3p	URS000075C235_9606	0	#N/A	#N/A	#N/A	#N/A	#N/A
hsa-miR-524-3p	URS00003BD367_9606	0	#N/A	#N/A	#N/A	#N/A	#N/A
hsa-miR-373-3p	URS0000508C13_9606	0	#N/A	#N/A	#N/A	#N/A	#N/A
hsa-miR-12117	URS0000D51AF9_9606	0	#N/A	#N/A	#N/A	#N/A	#N/A
hsa-miR-595	URS000075B75E_9606	0	#N/A	#N/A	#N/A	#N/A	#N/A
hsa-miR-6082	URS000075B120_9606	0	#N/A	#N/A	#N/A	#N/A	#N/A
hsa-miR-8084	URS000075B7EF_9606	0	#N/A	#N/A	#N/A	#N/A	#N/A
hsa-miR-3610	URS0000582627_9606	0	#N/A	#N/A	#N/A	#N/A	#N/A
hsa-miR-10523-5p	URS0000D4EFF8_9606	0	#N/A	#N/A	#N/A	#N/A	#N/A
hsa-miR-4643	URS00002FBE0C_9606	0	#N/A	#N/A	#N/A	#N/A	#N/A
hsa-miR-602	URS000075BFCD_9606	0	#N/A	#N/A	#N/A	#N/A	#N/A
hsa-miR-4704-5p	URS00001996FD_9606	0	#N/A	#N/A	#N/A	#N/A	#N/A
hsa-miR-4797-5p	URS00003BBE70_9606	0	#N/A	#N/A	#N/A	#N/A	#N/A
hsa-miR-4262	URS0000759A3D_9606	0	#N/A	#N/A	#N/A	#N/A	#N/A
hsa-miR-619-3p	URS000075AB14_9606	0	#N/A	#N/A	#N/A	#N/A	#N/A
hsa-miR-3680-5p	URS00005EAC45_9606	0	#N/A	#N/A	#N/A	#N/A	#N/A
hsa-miR-888-3p	URS0000759E8F_9606	0	#N/A	#N/A	#N/A	#N/A	#N/A
hsa-miR-3654	URS000075C695_9606	0	#N/A	#N/A	#N/A	#N/A	#N/A
hsa-miR-12126	URS0000D4F544_9606	0	#N/A	#N/A	#N/A	#N/A	#N/A
hsa-miR-5680	URS000075A29E_9606	0	#N/A	#N/A	#N/A	#N/A	#N/A
hsa-miR-4524b-3p	URS000075E1CB_9606	0	#N/A	#N/A	#N/A	#N/A	#N/A
hsa-miR-4463	URS0000582334_9606	0	#N/A	#N/A	#N/A	#N/A	#N/A
hsa-miR-6529-5p	URS0000D544A8_9606	0	#N/A	#N/A	#N/A	#N/A	#N/A
hsa-miR-3908	URS000075D459_9606	0	#N/A	#N/A	#N/A	#N/A	#N/A
hsa-miR-4690-5p	URS00005B6CAF_9606	0	#N/A	#N/A	#N/A	#N/A	#N/A
hsa-miR-575	URS000075C5FB_9606	0	#N/A	#N/A	#N/A	#N/A	#N/A
hsa-miR-6769a-3p	URS000075B844_9606	0	#N/A	#N/A	#N/A	#N/A	#N/A
hsa-miR-4538	URS00007E4EFF_9606	0	#N/A	#N/A	#N/A	#N/A	#N/A
hsa-miR-4453	URS000075B4E9_9606	0	#N/A	#N/A	#N/A	#N/A	#N/A
hsa-miR-208a-5p	URS000005FEE9_9606	0	#N/A	#N/A	#N/A	#N/A	#N/A
hsa-miR-4496	URS000056B180_9606	0	#N/A	#N/A	#N/A	#N/A	#N/A
hsa-miR-12124	URS0000D505D2_9606	0	#N/A	#N/A	#N/A	#N/A	#N/A
hsa-miR-4478	URS00003FBC84_9606	0	#N/A	#N/A	#N/A	#N/A	#N/A
hsa-miR-3929	URS00005BE56D_9606	0	#N/A	#N/A	#N/A	#N/A	#N/A
hsa-miR-7843-5p	URS000075A92E_9606	0	#N/A	#N/A	#N/A	#N/A	#N/A
hsa-miR-4761-3p	URS000046C832_9606	0	#N/A	#N/A	#N/A	#N/A	#N/A
[truncated: 633 more rows]
